# Supplementary material for: Crystal structure of allyl­ammonium hydrogen succinate at 100 K
Source: Acta Crystallogr Sect E Struct Rep Online. 2014 Aug 1;70(Pt 9):o917–8. doi: 10.1107/S1600536814015633 (PMC4186065; doi:10.1107/S1600536814015633)
Supplement: Supplementary file 1 [file e-70-0o917-sup1.cif]

##############################################################################
#                                                                            #
# This CIF contains the data in a paper accepted for publication in          #
# Acta Crystallographica Section E. It conforms to the requirements of       #
# Notes for Authors for Acta Crystallographica Section E, and has been       #
# peer reviewed under the auspices of the IUCr Commission on Journals.       #
#                                                                            #
# Full details of the Crystallographic Information File format               #
# are given in the paper "The Crystallographic Information File (CIF):       #
# a New Standard Archive File for Crystallography" by S. R. Hall, F. H.      #
# Allen and I. D. Brown [Acta Cryst. (1991), A47, 655-685].                  #
#                                                                            #
# The current version of the core CIF dictionary is obtainable from          #
# ftp://ftp.iucr.org/pub/cif_core.dic.                                       #
#                                                                            #
# Software is freely available for graphical display of the structure(s)     #
# in this CIF. For information consult the CIF software page                 #
# http://www.iucr.org/resources/cif/software.                                #
#                                                                            #
# This file may be used for bona fide research purposes within the           #
# scientific community so long as proper attribution is given to the journal # 
# article from which it was obtained.                                        #
#                                                                            #
##############################################################################
data_global
_audit_creation_method     SHELXL-97
_journal_date_recd_electronic     2014-06-24
_journal_date_accepted     2014-07-04
_journal_name_full     'Acta Crystallographica, Section E'
_journal_year     2014
_journal_volume     70
_journal_issue      9
_journal_page_first     o917
_journal_page_last     o918
_journal_paper_category     HO
_journal_paper_doi     10.1107/S1600536814015633
_journal_coeditor_code     BG2532
_publ_contact_author_name     'Krzysztof Ejsmont'
_publ_contact_author_address
; Faculty of Chemistry
  University of Opole
  Oleska 48
  45-052 Opole
  Poland
;
_publ_contact_author_email     eismont@uni.opole.pl
_publ_section_title
;
Allylammonium hydrogen succinate at 100 K
;
loop_
    _publ_author_name
    _publ_author_address
    'Dziuk, B\/la\.zej'
; Faculty of Chemistry
  University of Opole
  Oleska 48
  45-052 Opole
  Poland
;
    'Zarychta, Bartosz'
; Faculty of Chemistry
  University of Opole
  Oleska 48
  45-052 Opole
  Poland
;
    'Ejsmont, Krzysztof'
; Faculty of Chemistry
  University of Opole
  Oleska 48
  45-052 Opole
  Poland
;
data_I
_audit_creation_method     SHELXL-97
_database_code_depnum_ccdc_archive     'CCDC 1012134'
_chemical_name_systematic     ?
_chemical_name_common     'Allylammonium hydrogen succinate'
_chemical_formula_moiety     'C3 H8 N +, C4 H5 O4 -'
_chemical_formula_sum     'C7 H13 N1 O4'
_chemical_formula_iupac     'C3 H8 N +, C4 H5 O4 -'
_chemical_formula_weight     175.19
_chemical_melting_point     ?
_symmetry_cell_setting     triclinic
_symmetry_space_group_name_H-M     'P -1'
_symmetry_space_group_name_Hall     '-P 1'
loop_
    _symmetry_equiv_pos_as_xyz
    'x, y, z'
    '-x, -y, -z'
_cell_length_a     8.5649(3)
_cell_length_b     9.4364(3)
_cell_length_c     10.8051(4)
_cell_angle_alpha     88.838(3)
_cell_angle_beta     87.482(3)
_cell_angle_gamma     82.843(3)
_cell_volume     865.55(5)
_cell_formula_units_Z     4
_cell_measurement_reflns_used     5943
_cell_measurement_theta_min     2.86
_cell_measurement_theta_max     26.00
_cell_measurement_temperature     100.00(10)
_exptl_crystal_description     'prism'
_exptl_crystal_colour     'colourless'
_exptl_crystal_size_max     0.30
_exptl_crystal_size_mid     0.20
_exptl_crystal_size_min     0.15
_exptl_crystal_density_diffrn     1.344
_exptl_crystal_density_meas     ?
_exptl_crystal_density_method     'not measured'
_exptl_crystal_F_000     376
_exptl_absorpt_coefficient_mu     0.110
_exptl_absorpt_correction_type     none
_exptl_absorpt_process_details     ?
_exptl_absorpt_correction_T_min     ?
_exptl_absorpt_correction_T_max     ?
_exptl_special_details     ?
_diffrn_ambient_temperature     100.00(10)
_diffrn_radiation_type     MoK\a
_diffrn_radiation_wavelength     0.71073
_diffrn_radiation_source     'fine-focus sealed tube'
_diffrn_radiation_monochromator     graphite
_diffrn_measurement_device_type     'Oxford Diffraction Xcalibur'
_diffrn_measurement_method     \w--scan
_diffrn_detector_area_resol_mean     .
_diffrn_reflns_number     5454
_diffrn_reflns_av_R_equivalents     0.0138
_diffrn_reflns_av_sigmaI/netI     0.0321
_diffrn_reflns_theta_min     2.86
_diffrn_reflns_theta_max     25.00
_diffrn_reflns_theta_full     25.00
_diffrn_measured_fraction_theta_max     0.991
_diffrn_measured_fraction_theta_full     0.991
_diffrn_reflns_limit_h_min     -10
_diffrn_reflns_limit_h_max     10
_diffrn_reflns_limit_k_min     -11
_diffrn_reflns_limit_k_max     11
_diffrn_reflns_limit_l_min     -8
_diffrn_reflns_limit_l_max     12
_diffrn_standards_number     0
_diffrn_standards_interval_count     0
_diffrn_standards_interval_time     0
_diffrn_standards_decay_%     0
_refine_special_details
;
Refinement of <i>F</i>^2^ against ALL reflections. The weighted <i>R</i>-factor
<i>wR</i> and goodness of fit <i>S</i> are based on <i>F</i>^2^, conventional
<i>R</i>-factors <i>R</i> are based on <i>F</i>, with <i>F</i> set to zero for
negative <i>F</i>^2^. The threshold expression of <i>F</i>^2^ >
\s(<i>F</i>^2^) is used only for calculating <i>R</i>-factors(gt) <i>etc</i>.
and is not relevant to the choice of reflections for refinement.
<i>R</i>-factors based on <i>F</i>^2^ are statistically about twice as large
as those based on <i>F</i>, and <i>R</i>- factors based on ALL data will be
even larger.
;
_reflns_number_total     3013
_reflns_number_gt     2373
_reflns_threshold_expression     I>2\sI)
_refine_ls_structure_factor_coef     Fsqd
_refine_ls_matrix_type     full
_refine_ls_R_factor_all     0.0482
_refine_ls_R_factor_gt     0.0359
_refine_ls_wR_factor_gt     0.0896
_refine_ls_wR_factor_ref     0.0928
_refine_ls_goodness_of_fit_ref     1.097
_refine_ls_restrained_S_all     1.097
_refine_ls_number_reflns     3013
_refine_ls_number_parameters     249
_refine_ls_number_restraints     0
_refine_ls_hydrogen_treatment     mixed
_refine_ls_weighting_scheme     calc
_refine_ls_weighting_details
         'calc w=1/[\s^2^(Fo^2^)+(0.0483P)^2^+0.1223P] where P=(Fo^2^+2Fc^2^)/3'
_atom_sites_solution_hydrogens     geom
_atom_sites_solution_primary     direct
_atom_sites_solution_secondary     difmap
_refine_ls_shift/su_max     0.000
_refine_ls_shift/su_mean     0.000
_refine_diff_density_max     0.565
_refine_diff_density_min     -0.504
_refine_ls_extinction_method     none
_refine_ls_extinction_coef     ?
loop_
    _atom_type_symbol
    _atom_type_description
    _atom_type_scat_dispersion_real
    _atom_type_scat_dispersion_imag
    _atom_type_scat_source
    'C' 'C' 0.0033 0.0016
                         'International Tables Vol C Tables 4.2.6.8 and 6.1.1.4'
    'H' 'H' 0.0000 0.0000
                         'International Tables Vol C Tables 4.2.6.8 and 6.1.1.4'
    'N' 'N' 0.0061 0.0033
                         'International Tables Vol C Tables 4.2.6.8 and 6.1.1.4'
    'O' 'O' 0.0106 0.0060
                         'International Tables Vol C Tables 4.2.6.8 and 6.1.1.4'
_computing_data_collection     'CrysAlisCCD (Oxford Diffraction, 2008)'
_computing_cell_refinement     'CrysAlisRED (Oxford Diffraction, 2008)'
_computing_data_reduction     'CrysAlisRED (Oxford Diffraction, 2008)'
_computing_structure_solution     'SHELXS97 (Sheldrick, 2008)'
_computing_structure_refinement     'SHELXL-97 (Sheldrick, 2008)'
_computing_molecular_graphics     'SHELXTL (Sheldrick, 2008)'
_computing_publication_material     'SHELXL-97 (Sheldrick, 2008)'
loop_
    _atom_site_type_symbol
    _atom_site_label
    _atom_site_fract_x
    _atom_site_fract_y
    _atom_site_fract_z
    _atom_site_U_iso_or_equiv
    _atom_site_adp_type
    _atom_site_calc_flag
    _atom_site_refinement_flags
    _atom_site_occupancy
    _atom_site_symmetry_multiplicity
    _atom_site_disorder_assembly
    _atom_site_disorder_group
    N N11 0.22162(17) 0.36564(17) 0.68154(14) 0.0143(3) Uani d . 1 1 . .
    H H11A 0.240(2) 0.444(2) 0.7297(18) 0.022(5) Uiso d . 1 1 . .
    H H11B 0.263(2) 0.387(2) 0.601(2) 0.026(5) Uiso d . 1 1 . .
    H H11C 0.275(3) 0.284(2) 0.711(2) 0.035(6) Uiso d . 1 1 . .
    C C12 0.0522(2) 0.34987(19) 0.67065(15) 0.0171(4) Uani d . 1 1 . .
    H H12A 0.0440 0.2616 0.6284 0.021 Uiso calc R 1 1 . .
    H H12B 0.0041 0.4279 0.6199 0.021 Uiso calc R 1 1 . .
    C C13 -0.0375(2) 0.34861(19) 0.79193(16) 0.0195(4) Uani d . 1 1 . .
    H H13 -0.1441 0.3396 0.7890 0.023 Uiso calc R 1 1 . .
    C C14 0.0178(2) 0.35885(19) 0.90250(16) 0.0213(4) Uani d . 1 1 . .
    H H14A 0.1236 0.3681 0.9107 0.026 Uiso calc R 1 1 . .
    H H14B -0.0491 0.3569 0.9726 0.026 Uiso calc R 1 1 . .
    N N21 0.72616(18) 0.81019(17) 0.70187(15) 0.0163(3) Uani d . 1 1 . .
    H H21A 0.670(3) 0.729(3) 0.699(2) 0.053(7) Uiso d . 1 1 . .
    H H21B 0.675(2) 0.880(2) 0.7549(18) 0.023(5) Uiso d . 1 1 . .
    H H21C 0.734(3) 0.847(2) 0.623(2) 0.037(6) Uiso d . 1 1 . .
    C C22 0.8872(2) 0.7596(2) 0.74249(19) 0.0266(5) Uani d . 1 1 . .
    H H22A 0.9356 0.6839 0.6888 0.032 Uiso calc R 1 1 . .
    H H22B 0.8813 0.7213 0.8263 0.032 Uiso calc R 1 1 . .
    C C23 0.9854(3) 0.8799(3) 0.7381(3) 0.0480(7) Uani d . 1 1 . .
    H H23 1.0230 0.9037 0.6593 0.058 Uiso calc R 1 1 . .
    C C24 1.0244(3) 0.9520(3) 0.8213(3) 0.0649(9) Uani d . 1 1 . .
    H H24A 0.9915 0.9347 0.9028 0.078 Uiso calc R 1 1 . .
    H H24B 1.0869 1.0241 0.8033 0.078 Uiso calc R 1 1 . .
    O O31 0.56273(14) 0.40484(12) 0.67627(10) 0.0164(3) Uani d . 1 1 . .
    O O32 0.70239(14) 0.54666(12) 0.56148(10) 0.0167(3) Uani d . 1 1 . .
    C C33 0.64907(19) 0.43020(17) 0.58151(15) 0.0129(4) Uani d . 1 1 . .
    C C34 0.6844(2) 0.31171(17) 0.48796(15) 0.0156(4) Uani d . 1 1 . .
    H H34A 0.6139 0.3315 0.4202 0.019 Uiso calc R 1 1 . .
    H H34B 0.7911 0.3127 0.4543 0.019 Uiso calc R 1 1 . .
    C C35 0.6679(2) 0.16362(18) 0.53950(16) 0.0195(4) Uani d . 1 1 . .
    H H35A 0.7512 0.1369 0.5966 0.023 Uiso calc R 1 1 . .
    H H35B 0.5683 0.1670 0.5864 0.023 Uiso calc R 1 1 . .
    C C36 0.6745(2) 0.04877(18) 0.44309(15) 0.0142(4) Uani d . 1 1 . .
    O O37 0.60445(14) 0.08573(12) 0.34227(10) 0.0178(3) Uani d . 1 1 . .
    H H37 0.614(3) -0.012(3) 0.275(2) 0.060(7) Uiso d . 1 1 . .
    O O38 0.73921(15) -0.07378(12) 0.46355(11) 0.0199(3) Uani d . 1 1 . .
    O O41 0.62286(14) 0.88262(12) 1.20228(10) 0.0168(3) Uani d . 1 1 . .
    O O42 0.39008(14) 0.97603(12) 1.13231(10) 0.0177(3) Uani d . 1 1 . .
    C C43 0.5051(2) 0.88300(18) 1.13021(14) 0.0135(4) Uani d . 1 1 . .
    C C44 0.5199(2) 0.76104(17) 1.04077(15) 0.0153(4) Uani d . 1 1 . .
    H H44A 0.5367 0.6717 1.0871 0.018 Uiso calc R 1 1 . .
    H H44B 0.6118 0.7668 0.9860 0.018 Uiso calc R 1 1 . .
    C C45 0.3767(2) 0.75980(18) 0.96308(15) 0.0159(4) Uani d . 1 1 . .
    H H45A 0.2854 0.7521 1.0181 0.019 Uiso calc R 1 1 . .
    H H45B 0.3586 0.8503 0.9186 0.019 Uiso calc R 1 1 . .
    C C46 0.3904(2) 0.64079(18) 0.87107(15) 0.0145(4) Uani d . 1 1 . .
    O O47 0.53341(14) 0.60086(13) 0.82691(11) 0.0182(3) Uani d . 1 1 . .
    H H47 0.543(3) 0.518(3) 0.758(3) 0.084(10) Uiso d . 1 1 . .
    O O48 0.27396(14) 0.58861(13) 0.83964(11) 0.0193(3) Uani d . 1 1 . .
loop_
    _atom_site_aniso_label
    _atom_site_aniso_U_11
    _atom_site_aniso_U_22
    _atom_site_aniso_U_33
    _atom_site_aniso_U_12
    _atom_site_aniso_U_13
    _atom_site_aniso_U_23
    N11 0.0163(8) 0.0133(8) 0.0138(8) -0.0028(6) -0.0011(6) -0.0018(6)
    C12 0.0158(9) 0.0179(9) 0.0181(9) -0.0025(7) -0.0045(7) -0.0022(7)
    C13 0.0149(9) 0.0204(10) 0.0235(10) -0.0042(7) 0.0008(8) -0.0010(8)
    C14 0.0201(10) 0.0238(10) 0.0211(10) -0.0081(8) 0.0034(8) 0.0000(8)
    N21 0.0194(8) 0.0115(8) 0.0177(8) -0.0008(7) -0.0016(7) -0.0008(7)
    C22 0.0207(10) 0.0257(11) 0.0321(11) 0.0027(8) -0.0028(8) 0.0018(9)
    C23 0.0229(12) 0.0636(17) 0.0608(16) -0.0184(12) 0.0116(11) -0.0269(14)
    C24 0.0543(18) 0.0384(16) 0.104(2) -0.0198(13) 0.0227(17) -0.0188(16)
    O31 0.0208(7) 0.0143(6) 0.0147(6) -0.0052(5) 0.0034(5) -0.0038(5)
    O32 0.0240(7) 0.0115(6) 0.0155(6) -0.0061(5) -0.0002(5) -0.0009(5)
    C33 0.0129(8) 0.0136(9) 0.0125(8) -0.0008(7) -0.0043(7) -0.0006(7)
    C34 0.0190(9) 0.0133(9) 0.0146(9) -0.0026(7) 0.0022(7) -0.0022(7)
    C35 0.0311(11) 0.0140(9) 0.0136(9) -0.0027(8) -0.0036(8) -0.0015(7)
    C36 0.0150(9) 0.0144(9) 0.0137(9) -0.0042(7) 0.0015(7) -0.0004(7)
    O37 0.0251(7) 0.0123(6) 0.0161(6) 0.0000(5) -0.0060(5) -0.0037(5)
    O38 0.0294(7) 0.0124(6) 0.0169(6) 0.0024(5) -0.0022(5) -0.0007(5)
    O41 0.0213(7) 0.0137(6) 0.0158(6) -0.0016(5) -0.0057(5) -0.0031(5)
    O42 0.0197(7) 0.0157(6) 0.0174(6) 0.0010(5) -0.0019(5) -0.0045(5)
    C43 0.0186(9) 0.0118(8) 0.0109(8) -0.0061(7) 0.0017(7) 0.0009(7)
    C44 0.0215(9) 0.0108(8) 0.0136(8) -0.0021(7) -0.0013(7) -0.0007(7)
    C45 0.0177(9) 0.0162(9) 0.0147(9) -0.0053(7) 0.0015(7) -0.0037(7)
    C46 0.0199(9) 0.0123(9) 0.0118(8) -0.0041(7) -0.0002(7) 0.0020(7)
    O47 0.0195(7) 0.0168(7) 0.0188(6) -0.0047(5) 0.0026(5) -0.0060(5)
    O48 0.0207(7) 0.0194(7) 0.0196(6) -0.0087(5) -0.0007(5) -0.0051(5)
_geom_special_details
;
All e.s.d.'s (except the e.s.d. in the dihedral angle between two l.s. planes)
are estimated using the full covariance matrix. The cell e.s.d.'s are taken
into account individually in the estimation of e.s.d.'s in distances, angles
and torsion angles; correlations between e.s.d.'s in cell parameters are only
used when they are defined by crystal symmetry. An approximate (isotropic)
treatment of cell e.s.d.'s is used for estimating e.s.d.'s involving l.s.
planes.
;
loop_
    _geom_bond_atom_site_label_1
    _geom_bond_atom_site_label_2
    _geom_bond_site_symmetry_2
    _geom_bond_distance
    _geom_bond_publ_flag
    N11 C12 . 1.487(2) ?
    N11 H11A . 0.94(2) ?
    N11 H11B . 0.95(2) ?
    N11 H11C . 0.90(2) ?
    C12 C13 . 1.490(2) ?
    C12 H12A . 0.9700 ?
    C12 H12B . 0.9700 ?
    C13 C14 . 1.314(2) ?
    C13 H13 . 0.9300 ?
    C14 H14A . 0.9300 ?
    C14 H14B . 0.9300 ?
    N21 C22 . 1.484(2) ?
    N21 H21A . 0.95(3) ?
    N21 H21B . 0.93(2) ?
    N21 H21C . 0.92(2) ?
    C22 C23 . 1.494(3) ?
    C22 H22A . 0.9700 ?
    C22 H22B . 0.9700 ?
    C23 C24 . 1.220(4) ?
    C23 H23 . 0.9300 ?
    C24 H24A . 0.9300 ?
    C24 H24B . 0.9300 ?
    O31 C33 . 1.273(2) ?
    O31 H47 . 1.39(3) ?
    O32 C33 . 1.253(2) ?
    C33 C34 . 1.516(2) ?
    C34 C35 . 1.515(2) ?
    C34 H34A . 0.9700 ?
    C34 H34B . 0.9700 ?
    C35 C36 . 1.513(2) ?
    C35 H35A . 0.9700 ?
    C35 H35B . 0.9700 ?
    C36 O38 . 1.239(2) ?
    C36 O37 . 1.288(2) ?
    O37 H37 . 1.18(3) ?
    O41 C43 . 1.301(2) ?
    O42 C43 . 1.235(2) ?
    C43 C44 . 1.508(2) ?
    C44 C45 . 1.518(2) ?
    C44 H44A . 0.9700 ?
    C44 H44B . 0.9700 ?
    C45 C46 . 1.505(2) ?
    C45 H45A . 0.9700 ?
    C45 H45B . 0.9700 ?
    C46 O48 . 1.230(2) ?
    C46 O47 . 1.308(2) ?
    O47 H47 . 1.08(3) ?
loop_
    _geom_angle_atom_site_label_1
    _geom_angle_atom_site_label_2
    _geom_angle_atom_site_label_3
    _geom_angle_site_symmetry_1
    _geom_angle_site_symmetry_3
    _geom_angle
    _geom_angle_publ_flag
    C12 N11 H11A . . 113.9(12) ?
    C12 N11 H11B . . 107.5(12) ?
    H11A N11 H11B . . 104.3(16) ?
    C12 N11 H11C . . 110.7(14) ?
    H11A N11 H11C . . 110.4(17) ?
    H11B N11 H11C . . 109.9(18) ?
    N11 C12 C13 . . 113.82(14) ?
    N11 C12 H12A . . 108.8 ?
    C13 C12 H12A . . 108.8 ?
    N11 C12 H12B . . 108.8 ?
    C13 C12 H12B . . 108.8 ?
    H12A C12 H12B . . 107.7 ?
    C14 C13 C12 . . 127.08(17) ?
    C14 C13 H13 . . 116.5 ?
    C12 C13 H13 . . 116.5 ?
    C13 C14 H14A . . 120.0 ?
    C13 C14 H14B . . 120.0 ?
    H14A C14 H14B . . 120.0 ?
    C22 N21 H21A . . 108.0(14) ?
    C22 N21 H21B . . 111.4(12) ?
    H21A N21 H21B . . 111.1(19) ?
    C22 N21 H21C . . 108.6(14) ?
    H21A N21 H21C . . 108(2) ?
    H21B N21 H21C . . 110.0(18) ?
    N21 C22 C23 . . 110.26(17) ?
    N21 C22 H22A . . 109.6 ?
    C23 C22 H22A . . 109.6 ?
    N21 C22 H22B . . 109.6 ?
    C23 C22 H22B . . 109.6 ?
    H22A C22 H22B . . 108.1 ?
    C24 C23 C22 . . 130.4(3) ?
    C24 C23 H23 . . 114.8 ?
    C22 C23 H23 . . 114.8 ?
    C23 C24 H24A . . 120.0 ?
    C23 C24 H24B . . 120.0 ?
    H24A C24 H24B . . 120.0 ?
    C33 O31 H47 . . 112.0(12) ?
    O32 C33 O31 . . 123.73(15) ?
    O32 C33 C34 . . 119.48(14) ?
    O31 C33 C34 . . 116.77(14) ?
    C35 C34 C33 . . 114.54(14) ?
    C35 C34 H34A . . 108.6 ?
    C33 C34 H34A . . 108.6 ?
    C35 C34 H34B . . 108.6 ?
    C33 C34 H34B . . 108.6 ?
    H34A C34 H34B . . 107.6 ?
    C36 C35 C34 . . 114.80(14) ?
    C36 C35 H35A . . 108.6 ?
    C34 C35 H35A . . 108.6 ?
    C36 C35 H35B . . 108.6 ?
    C34 C35 H35B . . 108.6 ?
    H35A C35 H35B . . 107.5 ?
    O38 C36 O37 . . 123.12(15) ?
    O38 C36 C35 . . 121.04(15) ?
    O37 C36 C35 . . 115.80(15) ?
    C36 O37 H37 . . 110.1(12) ?
    O42 C43 O41 . . 123.53(15) ?
    O42 C43 C44 . . 121.67(15) ?
    O41 C43 C44 . . 114.79(14) ?
    C43 C44 C45 . . 113.51(14) ?
    C43 C44 H44A . . 108.9 ?
    C45 C44 H44A . . 108.9 ?
    C43 C44 H44B . . 108.9 ?
    C45 C44 H44B . . 108.9 ?
    H44A C44 H44B . . 107.7 ?
    C46 C45 C44 . . 114.39(14) ?
    C46 C45 H45A . . 108.7 ?
    C44 C45 H45A . . 108.7 ?
    C46 C45 H45B . . 108.7 ?
    C44 C45 H45B . . 108.7 ?
    H45A C45 H45B . . 107.6 ?
    O48 C46 O47 . . 123.71(15) ?
    O48 C46 C45 . . 121.43(15) ?
    O47 C46 C45 . . 114.85(15) ?
    C46 O47 H47 . . 115.2(16) ?
loop_
    _geom_hbond_atom_site_label_D
    _geom_hbond_atom_site_label_H
    _geom_hbond_atom_site_label_A
    _geom_hbond_site_symmetry_A
    _geom_hbond_distance_DH
    _geom_hbond_distance_HA
    _geom_hbond_distance_DA
    _geom_hbond_angle_DHA
    N11 H11A O48 . 0.94(2) 1.89(2) 2.8275(19) 174.4(17)
    N11 H11B O32 2_666 0.95(2) 1.88(2) 2.8107(19) 166.9(18)
    N11 H11C O41 2_667 0.90(2) 1.95(2) 2.844(2) 172(2)
    N21 H21A O32 . 0.95(3) 2.28(3) 2.972(2) 128.5(19)
    N21 H21A O47 . 0.95(3) 2.21(3) 2.994(2) 138.7(19)
    N21 H21B O42 2_677 0.93(2) 1.86(2) 2.786(2) 169.2(17)
    N21 H21C O38 1_565 0.92(2) 1.86(2) 2.7809(19) 177(2)
    O37 H37 O41 1_544 1.18(3) 1.28(3) 2.4510(15) 180(3)
    O47 H47 O31 . 1.08(3) 1.39(3) 2.4707(15) 176(3)
_iucr_refine_instructions_details
;
TITL    I in space group P-1
CELL    0.71073   8.5649   9.4364  10.8051   88.838   87.482   82.843
ZERR     2        0.0003   0.0003   0.0004    0.003    0.003    0.003
LATT    1
SFAC     C    H    N    O
UNIT      28   52    4   16
L.S.    10
FMAP     2
PLAN    10
ACTA
BOND    $H
OMIT -4 50
HTAB
HTAB N11 O48
EQIV $1 -x+1, -y+1, -z+1
HTAB N11 O32_$1
EQIV $2 -x+1, -y+1, -z+2
HTAB N11 O41_$2
EQIV $3 -x+1, -y, -z+1
HTAB N21 O32
HTAB N21 O47
EQIV $4 -x+1, -y+2, -z+2
HTAB N21 O42_$4
EQIV $5 x, y+1, z
HTAB N21 O38_$5
EQIV $6 x, y-1, z-1
HTAB O37 O41_$6
HTAB O47 O31
HTAB
WGHT    0.048300    0.122300
FVAR       0.50583
N11   3    0.221622    0.365635    0.681544    11.00000    0.01627    0.01325 =
         0.01383   -0.00179   -0.00113   -0.00277
H11A  2    0.239556    0.443893    0.729733    11.00000    0.02180
H11B  2    0.262525    0.387148    0.601236    11.00000    0.02577
H11C  2    0.274529    0.284348    0.710747    11.00000    0.03465
C12   1    0.052239    0.349872    0.670648    11.00000    0.01582    0.01792 =
         0.01808   -0.00216   -0.00448   -0.00249
AFIX  23
H12A  2    0.044025    0.261574    0.628355    11.00000   -1.20000
H12B  2    0.004098    0.427942    0.619925    11.00000   -1.20000
AFIX   0
C13   1   -0.037453    0.348608    0.791926    11.00000    0.01491    0.02038 =
         0.02353   -0.00097    0.00080   -0.00423
AFIX  43
H13   2   -0.144122    0.339587    0.789026    11.00000   -1.20000
AFIX   0
C14   1    0.017751    0.358849    0.902496    11.00000    0.02008    0.02377 =
         0.02113    0.00003    0.00335   -0.00809
AFIX  93
H14A  2    0.123633    0.368076    0.910701    11.00000   -1.20000
H14B  2   -0.049051    0.356873    0.972562    11.00000   -1.20000
AFIX   0
N21   3    0.726157    0.810189    0.701869    11.00000    0.01943    0.01154 =
         0.01768   -0.00079   -0.00160   -0.00082
H21A  2    0.669543    0.729367    0.699117    11.00000    0.05293
H21B  2    0.674543    0.879609    0.754890    11.00000    0.02312
H21C  2    0.733687    0.847115    0.622599    11.00000    0.03671
C22   1    0.887201    0.759642    0.742492    11.00000    0.02068    0.02565 =
         0.03209    0.00185   -0.00278    0.00266
AFIX  23
H22A  2    0.935629    0.683903    0.688826    11.00000   -1.20000
H22B  2    0.881299    0.721301    0.826309    11.00000   -1.20000
AFIX   0
C23   1    0.985443    0.879920    0.738136    11.00000    0.02289    0.06357 =
         0.06078   -0.02690    0.01163   -0.01841
AFIX  43
H23   2    1.023003    0.903727    0.659347    11.00000   -1.20000
AFIX   0
C24   1    1.024352    0.951976    0.821338    11.00000    0.05426    0.03837 =
         0.10416   -0.01876    0.02265   -0.01981
AFIX  93
H24A  2    0.991472    0.934735    0.902828    11.00000   -1.20000
H24B  2    1.086884    1.024131    0.803254    11.00000   -1.20000
AFIX   0
O31   4    0.562728    0.404845    0.676269    11.00000    0.02078    0.01430 =
         0.01468   -0.00381    0.00345   -0.00517
O32   4    0.702393    0.546658    0.561484    11.00000    0.02395    0.01152 =
         0.01552   -0.00093   -0.00017   -0.00606
C33   1    0.649066    0.430199    0.581510    11.00000    0.01293    0.01355 =
         0.01248   -0.00057   -0.00433   -0.00078
C34   1    0.684398    0.311706    0.487958    11.00000    0.01898    0.01334 =
         0.01460   -0.00219    0.00219   -0.00262
AFIX  23
H34A  2    0.613929    0.331516    0.420170    11.00000   -1.20000
H34B  2    0.791130    0.312689    0.454282    11.00000   -1.20000
AFIX   0
C35   1    0.667874    0.163615    0.539496    11.00000    0.03111    0.01399 =
         0.01358   -0.00154   -0.00360   -0.00267
AFIX  23
H35A  2    0.751189    0.136947    0.596601    11.00000   -1.20000
H35B  2    0.568314    0.167030    0.586403    11.00000   -1.20000
AFIX   0
C36   1    0.674466    0.048768    0.443094    11.00000    0.01499    0.01436 =
         0.01370   -0.00042    0.00146   -0.00424
O37   4    0.604449    0.085731    0.342268    11.00000    0.02510    0.01225 =
         0.01610   -0.00371   -0.00598    0.00004
H37   2    0.613549   -0.011949    0.275455    11.00000    0.06015
O38   4    0.739207   -0.073778    0.463546    11.00000    0.02936    0.01236 =
         0.01685   -0.00074   -0.00218    0.00238
O41   4    0.622863    0.882623    1.202280    11.00000    0.02134    0.01370 =
         0.01577   -0.00314   -0.00572   -0.00156
O42   4    0.390084    0.976034    1.132310    11.00000    0.01967    0.01567 =
         0.01737   -0.00453   -0.00194    0.00097
C43   1    0.505118    0.883001    1.130211    11.00000    0.01856    0.01180 =
         0.01093    0.00086    0.00173   -0.00609
C44   1    0.519887    0.761042    1.040766    11.00000    0.02152    0.01083 =
         0.01360   -0.00066   -0.00128   -0.00209
AFIX  23
H44A  2    0.536703    0.671682    1.087055    11.00000   -1.20000
H44B  2    0.611750    0.766828    0.985983    11.00000   -1.20000
AFIX   0
C45   1    0.376708    0.759803    0.963078    11.00000    0.01766    0.01617 =
         0.01466   -0.00374    0.00151   -0.00534
AFIX  23
H45A  2    0.285440    0.752080    1.018055    11.00000   -1.20000
H45B  2    0.358559    0.850282    0.918604    11.00000   -1.20000
AFIX   0
C46   1    0.390440    0.640786    0.871074    11.00000    0.01987    0.01232 =
         0.01180    0.00203   -0.00018   -0.00406
O47   4    0.533412    0.600857    0.826913    11.00000    0.01948    0.01682 =
         0.01879   -0.00599    0.00262   -0.00468
H47   2    0.543466    0.517784    0.758431    11.00000    0.08425
O48   4    0.273959    0.588613    0.839644    11.00000    0.02072    0.01945 =
         0.01957   -0.00510   -0.00071   -0.00871
HKLF 4
REM     I in space group P-1
REM R1 =  0.0359 for   2373 Fo > 4sig(Fo)  and  0.0482 for all   3013 data
REM    249 parameters refined using      0 restraints
END
;
