# Supplementary material for: Crystal structure of allyl­ammonium hydrogen succinate at 100 K
Source: Acta Crystallogr Sect E Struct Rep Online. 2014 Aug 1;70(Pt 9):o917–8. doi: 10.1107/S1600536814015633 (PMC4186065; doi:10.1107/S1600536814015633)
Supplement: Supplementary file 2 [file e-70-0o917-Isup2.hkl]

# 
# h,k,l, Fc-squared, Fo-squared, sigma(Fo-squared) and status flag 
# 
data_I
_shelx_title '    I in space group P-1' 
_shelx_refln_list_code          4 
_shelx_F_calc_maximum      111.21 
_exptl_crystal_F_000       376.00 
_reflns_d_resolution_high  0.8409 
 
loop_ 
 _symmetry_equiv_pos_as_xyz 
 'x, y, z' 
 '-x, -y, -z' 
 
_cell_length_a     8.5649 
_cell_length_b     9.4364 
_cell_length_c    10.8051 
_cell_angle_alpha  88.838 
_cell_angle_beta   87.482 
_cell_angle_gamma  82.843 
 
_shelx_F_squared_multiplier     1.000 
 
loop_ 
 _refln_index_h 
 _refln_index_k 
 _refln_index_l 
 _refln_F_squared_calc 
 _refln_F_squared_meas 
 _refln_F_squared_sigma 
 _refln_observed_status 
   2   0   0      225.37      205.34      4.30 o 
   3   0   0     5674.49     5514.15     12.16 o 
   4   0   0      300.54      286.27      5.24 o 
   5   0   0        9.82        8.78      1.74 o 
   6   0   0        2.60        1.99      2.00 o 
   7   0   0        7.58       12.04      6.53 o 
   8   0   0      178.66      187.36      7.17 o 
   9   0   0       67.55       78.52      6.48 o 
  10   0   0       14.29       10.87      6.11 o 
  -9   1   0        1.05       -0.99      5.27 o 
  -8   1   0       81.95       86.73      7.74 o 
  -7   1   0       27.52       31.07      6.72 o 
  -6   1   0       77.44       75.53      3.08 o 
  -5   1   0     1194.70     1203.20     18.23 o 
  -4   1   0      487.48      487.06      4.94 o 
  -3   1   0       22.38       25.85      1.87 o 
  -2   1   0     2335.80     2114.67     33.42 o 
  -1   1   0       60.72       66.84      1.84 o 
   1   1   0       97.63       89.22      3.19 o 
   2   1   0     1740.20     1768.33     25.31 o 
   3   1   0     1025.22      975.13      6.90 o 
   4   1   0      414.45      426.59      4.51 o 
   5   1   0       33.62       40.33      1.78 o 
   6   1   0      122.61      118.11      2.63 o 
   7   1   0       31.58       33.54      5.20 o 
   8   1   0      371.78      368.91      8.80 o 
   9   1   0      188.11      194.40      7.87 o 
  10   1   0       99.92      101.16      7.59 o 
  -9   2   0        9.50        9.50      7.23 o 
  -8   2   0       46.82       43.15      7.11 o 
  -7   2   0       15.03       16.73      4.34 o 
  -6   2   0       69.38       72.13      3.46 o 
  -5   2   0      103.15      107.79      4.40 o 
  -4   2   0       43.93       46.50      2.99 o 
  -3   2   0       87.12       82.20      6.51 o 
  -2   2   0      536.95      539.46      5.16 o 
  -1   2   0       13.75       11.02      3.60 o 
   0   2   0      145.39      169.00      2.58 o 
   1   2   0     1263.67     1304.84     11.59 o 
   2   2   0      138.96      109.51      3.05 o 
   3   2   0      602.38      602.43      6.20 o 
   4   2   0        7.44        9.05      2.95 o 
   5   2   0       62.44       57.41      2.61 o 
   6   2   0        1.96        3.23      2.48 o 
   7   2   0      289.69      271.79      7.80 o 
   8   2   0      142.20      142.87      6.74 o 
   9   2   0       29.26       26.73      5.97 o 
  10   2   0       33.69       31.09      6.79 o 
  -9   3   0       14.24       22.63      7.19 o 
  -8   3   0       48.26       44.75      7.19 o 
  -7   3   0        3.35        1.95      4.26 o 
  -6   3   0        4.59        4.71      3.07 o 
  -5   3   0      409.43      436.67      6.48 o 
  -4   3   0        7.82        6.65      2.55 o 
  -3   3   0      359.76      347.22      5.27 o 
  -2   3   0      915.04      907.18     12.94 o 
  -1   3   0      253.74      254.98      3.84 o 
   0   3   0     1042.86     1023.25      4.28 o 
   1   3   0      918.69      886.97      5.31 o 
   2   3   0      147.62      140.28      3.69 o 
   3   3   0      994.16      908.27     16.40 o 
   4   3   0        2.44        3.90      2.97 o 
   5   3   0      230.75      225.44      5.87 o 
   6   3   0       95.92       95.72      5.34 o 
   7   3   0       50.83       42.31      5.53 o 
   8   3   0        3.53        5.36      5.01 o 
   9   3   0        8.60       10.88      5.89 o 
  10   3   0        0.82       -1.42      6.14 o 
  -8   4   0       33.36       40.61      6.72 o 
  -7   4   0        2.42        6.92      4.85 o 
  -6   4   0       20.54       18.67      3.67 o 
  -5   4   0       70.46       71.37      4.16 o 
  -4   4   0      430.70      429.78      6.77 o 
  -3   4   0      190.80      203.07      4.85 o 
  -2   4   0        9.02        1.66      2.81 o 
  -1   4   0        4.35        1.92      2.32 o 
   0   4   0     2822.63     2884.46      8.09 o 
   1   4   0      166.07      191.03      3.09 o 
   2   4   0      730.27      752.11      6.23 o 
   3   4   0        0.52        2.39      2.67 o 
   4   4   0      286.03      298.24      5.86 o 
   5   4   0      354.86      369.45      7.09 o 
   6   4   0        6.00        8.36      4.64 o 
   7   4   0       26.59       27.48      5.21 o 
   8   4   0       15.64       15.51      5.03 o 
   9   4   0       30.78       21.98      5.77 o 
  -8   5   0        4.37        6.96      5.16 o 
  -7   5   0       29.51       28.06      5.82 o 
  -6   5   0      484.06      496.85     10.51 o 
  -5   5   0        0.60        0.65      3.80 o 
  -4   5   0       85.04       77.74      4.65 o 
  -3   5   0      251.19      267.01      6.08 o 
  -2   5   0       91.77       91.20      4.23 o 
  -1   5   0      212.11      200.83      4.46 o 
   0   5   0      263.89      280.46      3.35 o 
   1   5   0       66.89       61.59      2.36 o 
   2   5   0      108.04       98.03      3.16 o 
   3   5   0        4.69        4.62      2.72 o 
   4   5   0        9.77        5.51      3.40 o 
   5   5   0       19.58       21.94      4.18 o 
   6   5   0      148.18      147.37      6.13 o 
   7   5   0       18.65       13.39      4.69 o 
   8   5   0        5.66        5.70      5.10 o 
   9   5   0       64.88       63.24      6.47 o 
  -7   6   0        0.64        2.07      5.75 o 
  -6   6   0        2.61        4.95      3.92 o 
  -5   6   0      168.83      147.87      5.87 o 
  -4   6   0       13.89       10.93      4.37 o 
  -3   6   0       21.40       24.52      4.28 o 
  -2   6   0      245.34      246.76      6.40 o 
  -1   6   0      330.18      350.68      6.74 o 
   0   6   0      580.87      581.84     12.94 o 
   1   6   0      928.40      933.24      7.00 o 
   2   6   0      497.09      495.94      5.15 o 
   3   6   0      644.84      637.46      7.37 o 
   4   6   0        5.25        7.09      3.41 o 
   5   6   0        5.90        7.89      4.16 o 
   6   6   0      139.12      124.39      5.94 o 
   7   6   0       28.35       27.34      5.08 o 
   8   6   0        1.95        3.23      5.19 o 
   9   6   0        3.03        9.66      6.68 o 
  -7   7   0       31.73       33.34      7.43 o 
  -6   7   0       18.72       16.87      4.48 o 
  -5   7   0        1.51       -0.43      4.20 o 
  -4   7   0       47.56       49.60      4.95 o 
  -3   7   0      115.16      115.39      7.52 o 
  -2   7   0        5.87        6.36      4.57 o 
  -1   7   0      306.71      313.03      6.43 o 
   0   7   0      103.06      106.75      4.56 o 
   1   7   0      156.83      159.73      5.11 o 
   2   7   0       36.79       39.11      3.97 o 
   3   7   0      132.07      124.37      3.74 o 
   4   7   0       38.99       43.26      4.13 o 
   5   7   0      324.93      334.39      7.07 o 
   6   7   0      174.72      169.26      6.22 o 
   7   7   0      149.10      134.01      6.37 o 
   8   7   0      237.12      251.23      8.17 o 
  -6   8   0       11.64       11.69      4.71 o 
  -5   8   0       54.67       52.04      5.57 o 
  -4   8   0      138.92      135.52      6.54 o 
  -3   8   0       57.42       66.82      5.41 o 
  -2   8   0      716.29      691.39     10.85 o 
  -1   8   0      361.35      364.78      7.23 o 
   0   8   0       16.30       19.49      4.10 o 
   1   8   0      262.85      264.20      6.49 o 
   2   8   0      283.00      291.42      6.79 o 
   3   8   0      428.80      418.83      7.80 o 
   4   8   0       42.02       41.43      4.31 o 
   5   8   0      327.74      305.43     10.79 o 
   6   8   0       26.51       24.72      4.58 o 
   7   8   0       47.91       45.83      5.32 o 
  -5   9   0        4.96        6.83      5.11 o 
  -4   9   0       21.13       20.61      5.36 o 
  -3   9   0       28.53       29.48      5.41 o 
  -2   9   0       64.30       73.99      5.80 o 
  -1   9   0       15.67       17.83      4.95 o 
   0   9   0       37.03       44.91      7.58 o 
   1   9   0       28.07       22.86      6.92 o 
   2   9   0       17.63       19.36      3.96 o 
   3   9   0        7.52        7.88      4.09 o 
   4   9   0       41.03       40.74      4.61 o 
   5   9   0        1.41        2.77      6.49 o 
   6   9   0       51.93       49.44      7.89 o 
   7   9   0      137.18      136.01      9.97 o 
  -3  10   0        1.25        5.00      5.31 o 
  -2  10   0        0.62        7.13      5.32 o 
  -1  10   0      409.27      370.09      9.64 o 
   0  10   0       56.88       42.80      8.25 o 
   1  10   0        2.01       -0.04      6.88 o 
   2  10   0        4.86        3.09      6.45 o 
   3  10   0      498.02      482.95     13.76 o 
   4  10   0       40.03       54.91      7.46 o 
   0  11   0        0.07        2.08      5.71 o 
   1  11   0       10.09        7.39      7.46 o 
   2  11   0        3.87        2.62      7.11 o 
   3  11   0        3.51        0.08      7.03 o 
  -2 -11   1        0.65       -1.88      7.07 o 
  -1 -11   1       77.59       80.24      8.36 o 
   0 -11   1       51.37       51.86      8.09 o 
  -5 -10   1       43.15       41.19      7.82 o 
  -4 -10   1       14.14       13.48      6.76 o 
  -3 -10   1       58.67       67.62      5.22 o 
  -2 -10   1      189.20      181.11      9.85 o 
  -1 -10   1       62.98       59.09      8.05 o 
   0 -10   1       35.90       31.93      7.23 o 
   1 -10   1      223.06      234.38     11.26 o 
   2 -10   1      103.79      111.19      6.70 o 
   3 -10   1       53.01       55.97      6.15 o 
  -6  -9   1      185.48      199.52     10.90 o 
  -5  -9   1       63.51       57.02      7.86 o 
  -4  -9   1        7.45       10.94      6.72 o 
  -3  -9   1        0.02       -0.03      4.17 o 
  -2  -9   1        0.05        1.67      3.97 o 
  -1  -9   1        0.36       -2.46      4.02 o 
   0  -9   1       43.47       44.55      4.92 o 
   1  -9   1      111.48      126.75      8.60 o 
   2  -9   1       28.78       29.02      5.40 o 
   3  -9   1       66.77       84.37      6.14 o 
   4  -9   1      112.44      136.35      6.96 o 
  -7  -8   1       68.72       64.34      5.60 o 
  -6  -8   1      128.91      110.57      9.30 o 
  -5  -8   1      118.22      130.22      8.44 o 
  -4  -8   1       93.59      102.67      9.20 o 
  -3  -8   1      293.65      277.94      6.85 o 
  -2  -8   1       74.18       76.63      4.88 o 
  -1  -8   1      399.11      405.54      7.82 o 
   0  -8   1      961.22      890.36     10.70 o 
   1  -8   1       89.88       69.74      4.66 o 
   2  -8   1      113.71      106.03      8.13 o 
   3  -8   1       14.70       13.85      4.73 o 
   4  -8   1      339.42      297.38      8.18 o 
   5  -8   1      106.24      130.86      6.52 o 
   6  -8   1      137.31      118.07      6.52 o 
  -8  -7   1        0.09       -1.34      5.09 o 
  -7  -7   1        0.10        2.74      4.79 o 
  -6  -7   1        8.03        8.81      4.28 o 
  -5  -7   1       63.72       63.36      4.67 o 
  -4  -7   1       16.51       15.55      2.94 o 
  -3  -7   1      124.12      120.21      5.09 o 
  -2  -7   1      506.94      529.56      9.65 o 
  -1  -7   1        1.28        0.73      3.67 o 
   0  -7   1        1.04       -0.68      3.64 o 
   1  -7   1       99.53      111.57      5.06 o 
   2  -7   1       14.08       16.91      3.84 o 
   3  -7   1      413.46      427.72      8.56 o 
   4  -7   1      524.86      498.78      9.20 o 
   5  -7   1      125.62      130.31      6.07 o 
   6  -7   1      128.46      124.33      6.15 o 
   7  -7   1        2.75        4.22      6.18 o 
  -9  -6   1        0.26        0.00      5.73 o 
  -8  -6   1      378.21      390.82      9.72 o 
  -7  -6   1      220.44      215.99     10.69 o 
  -6  -6   1      144.75      138.90      6.08 o 
  -5  -6   1        0.45        2.42      4.21 o 
  -4  -6   1       15.28       20.85      2.87 o 
  -3  -6   1       15.38       15.93      2.50 o 
  -2  -6   1      160.15      162.81      3.34 o 
  -1  -6   1       41.57       36.35      3.48 o 
   0  -6   1        2.66        6.45      3.16 o 
   1  -6   1      596.19      619.76      8.07 o 
   2  -6   1      122.98      120.25      5.06 o 
   3  -6   1       72.30       79.96      4.92 o 
   4  -6   1      136.96      141.03      5.79 o 
   5  -6   1       19.80       21.88      4.16 o 
   6  -6   1      300.76      286.39      7.21 o 
   7  -6   1      234.66      235.79     10.36 o 
  -9  -5   1        9.33       14.08      5.63 o 
  -8  -5   1       36.77       41.18      5.74 o 
  -7  -5   1       11.81        9.99      4.67 o 
  -6  -5   1       82.00       65.37      5.33 o 
  -5  -5   1        0.39        0.80      3.97 o 
  -4  -5   1       14.42       17.92      3.69 o 
  -3  -5   1      672.41      677.00      5.83 o 
  -2  -5   1     1130.25     1204.47      6.97 o 
  -1  -5   1     1493.68     1553.66     12.85 o 
   0  -5   1     1734.34     1809.09     11.43 o 
   1  -5   1      194.78      229.58      4.97 o 
   2  -5   1      810.50      832.98     13.01 o 
   3  -5   1        0.19        2.08      3.37 o 
   4  -5   1       74.81       81.51      4.66 o 
   5  -5   1        9.35        9.57      3.88 o 
   6  -5   1        5.90        5.89      3.33 o 
   7  -5   1       60.82       58.98      6.68 o 
   8  -5   1       27.61       27.40      6.33 o 
  -9  -4   1      202.73      238.73      8.68 o 
  -8  -4   1       14.76       14.34      5.47 o 
  -7  -4   1      839.57      801.44     14.62 o 
  -6  -4   1      318.37      337.31      7.54 o 
  -5  -4   1      361.96      363.22      7.04 o 
  -4  -4   1     1111.37     1132.08     25.76 o 
  -3  -4   1      153.11      140.59      3.97 o 
  -2  -4   1       82.64       77.83      2.32 o 
  -1  -4   1       22.04       15.63      1.50 o 
   0  -4   1       26.27       30.87      2.67 o 
   1  -4   1     1130.42     1259.61      8.98 o 
   2  -4   1      156.92      158.36      6.21 o 
   3  -4   1      112.49      113.25      4.01 o 
   4  -4   1      195.00      177.93      4.96 o 
   5  -4   1      370.25      354.89      5.08 o 
   6  -4   1      314.70      311.38      5.11 o 
   7  -4   1      146.94      137.35      5.26 o 
   8  -4   1        0.50        0.74      4.89 o 
  -9  -3   1       41.33       46.76      6.42 o 
  -8  -3   1       39.07       35.95      5.59 o 
  -7  -3   1      111.76      110.36      6.24 o 
  -6  -3   1        4.67        6.19      4.43 o 
  -5  -3   1       65.35       62.89      4.45 o 
  -4  -3   1       88.73       91.02      5.75 o 
  -3  -3   1      158.20      155.67      5.98 o 
  -2  -3   1      328.50      282.84      5.09 o 
  -1  -3   1       72.38       72.45      1.89 o 
   0  -3   1       25.23       20.68      2.33 o 
   1  -3   1      145.06       93.37      2.95 o 
   2  -3   1        8.81        8.09      3.40 o 
   3  -3   1      744.85      727.30      7.09 o 
   4  -3   1      175.82      176.09      4.34 o 
   5  -3   1       11.29       10.01      2.42 o 
   6  -3   1       89.24       97.49      4.59 o 
   7  -3   1      233.69      224.78      8.32 o 
   8  -3   1       19.41       19.50      4.05 o 
   9  -3   1       23.32       35.25      7.31 o 
 -10  -2   1       19.18       17.26      6.21 o 
  -9  -2   1      187.28      191.99      8.16 o 
  -8  -2   1      223.47      214.27      7.47 o 
  -7  -2   1      191.13      205.82      7.19 o 
  -6  -2   1       31.98       34.77      3.50 o 
  -5  -2   1      771.87      814.19      7.96 o 
  -4  -2   1       99.77      103.46      8.21 o 
  -3  -2   1      545.61      549.62      7.31 o 
  -2  -2   1       43.93       64.84      4.03 o 
  -1  -2   1     2626.34     2550.20     17.33 o 
   0  -2   1        9.15        1.61      2.00 o 
   1  -2   1     8887.50     8047.84     37.27 o 
   2  -2   1      923.64      944.14      5.79 o 
   3  -2   1       20.55       18.04      1.71 o 
   4  -2   1      805.20      802.40      5.64 o 
   5  -2   1      276.42      258.75      3.85 o 
   6  -2   1       18.66       17.94      3.40 o 
   7  -2   1        0.11        2.00      3.42 o 
   8  -2   1       23.59       27.55      6.53 o 
   9  -2   1       18.20       12.31      7.03 o 
 -10  -1   1        7.39        8.40      6.06 o 
  -9  -1   1       10.02       11.63      5.66 o 
  -8  -1   1      282.60      283.03      8.00 o 
  -7  -1   1      256.19      254.51     10.98 o 
  -6  -1   1      181.59      183.58      6.27 o 
  -5  -1   1        0.00        1.07      1.37 o 
  -4  -1   1        0.00        0.61      1.09 o 
  -3  -1   1     1626.39     1568.13      5.10 o 
  -2  -1   1     1019.75     1029.42      6.11 o 
  -1  -1   1       12.99       16.44      1.45 o 
   0  -1   1       20.97       21.81      1.41 o 
   1  -1   1      210.47      203.87      2.25 o 
   2  -1   1     1745.16     1728.24     10.80 o 
   3  -1   1     2535.66     2347.17     19.05 o 
   4  -1   1      827.83      859.50      5.24 o 
   5  -1   1      315.92      355.02      3.94 o 
   6  -1   1      111.52      127.93      4.48 o 
   7  -1   1      712.01      709.85      9.00 o 
   8  -1   1      128.61      134.68      8.56 o 
   9  -1   1        0.09        0.08      6.88 o 
 -10   0   1       75.73       73.61      7.07 o 
  -9   0   1      111.66      114.27      7.07 o 
  -8   0   1      181.30      183.69     10.63 o 
  -7   0   1       24.92       31.97      7.66 o 
  -6   0   1      453.03      464.75      6.81 o 
  -5   0   1      412.00      433.16      6.52 o 
  -4   0   1       28.47       28.80      1.76 o 
  -3   0   1      292.37      268.77      2.70 o 
  -2   0   1     6290.43     6137.12     13.68 o 
  -1   0   1      227.63      204.04      2.18 o 
   1   0   1       86.97       92.21      1.95 o 
   2   0   1     4171.92     3918.11     10.73 o 
   3   0   1     1815.41     1799.47      7.08 o 
   4   0   1        0.22        0.61      1.23 o 
   5   0   1      141.67      159.36      3.47 o 
   6   0   1      653.62      651.70      7.65 o 
   7   0   1      265.37      275.91      6.03 o 
   8   0   1      385.27      400.48     12.43 o 
   9   0   1      141.38      139.33      9.50 o 
  10   0   1        2.52        5.10      5.83 o 
  -9   1   1        5.40       11.63      5.58 o 
  -8   1   1      127.51      119.40     10.01 o 
  -6   1   1       19.02       18.08      2.54 o 
  -5   1   1       58.31       52.44      2.68 o 
  -4   1   1        8.51        4.45      1.89 o 
  -3   1   1      374.32      326.08      8.11 o 
  -2   1   1     1014.00      961.97     14.32 o 
  -1   1   1       75.11      100.13      3.13 o 
   0   1   1        1.74        2.85      1.37 o 
   1   1   1        5.69        6.72      1.84 o 
   2   1   1      375.96      369.49      8.15 o 
   3   1   1      161.38      170.69      3.89 o 
   4   1   1       64.86       68.91      1.73 o 
   5   1   1      399.53      423.86      5.18 o 
   6   1   1      124.24      131.14      4.10 o 
   7   1   1      487.23      496.47     12.78 o 
   8   1   1        7.59        2.95      5.06 o 
   9   1   1        2.97        5.29      5.55 o 
  10   1   1       66.06       64.78      6.93 o 
  -9   2   1      139.37      140.32     13.13 o 
  -6   2   1       96.58       87.99      3.74 o 
  -5   2   1      336.90      365.30      5.48 o 
  -4   2   1      332.14      326.49      6.33 o 
  -3   2   1      109.35       92.08      3.79 o 
  -2   2   1     1127.71     1114.59      7.34 o 
  -1   2   1     1267.09     1129.38      9.65 o 
   0   2   1     2963.23     2712.02     10.20 o 
   1   2   1     1050.85     1066.88      5.33 o 
   2   2   1      173.33      133.22      3.12 o 
   3   2   1     1129.61     1162.20     17.67 o 
   4   2   1       77.26       97.22      4.00 o 
   5   2   1       52.26       77.76      2.85 o 
   6   2   1      148.22      165.10      5.18 o 
   7   2   1       46.53       54.97      5.77 o 
   8   2   1       27.21       22.71      5.32 o 
   9   2   1        7.61        7.76      5.46 o 
  10   2   1       50.17       52.60      6.84 o 
  -9   3   1       16.10       17.82      7.31 o 
  -7   3   1        0.24        2.81      3.91 o 
  -6   3   1       17.07       13.35      3.39 o 
  -5   3   1      135.25      130.11      4.35 o 
  -4   3   1     1181.93     1259.62     30.19 o 
  -3   3   1     2422.70     2460.02     12.86 o 
  -2   3   1      396.74      407.07      5.43 o 
  -1   3   1      717.77      649.79      4.47 o 
   0   3   1      658.34      675.28      4.27 o 
   1   3   1     1101.50     1033.95      5.79 o 
   2   3   1      591.13      607.73      5.42 o 
   3   3   1     2012.66     2105.36     11.23 o 
   4   3   1       15.95        8.62      3.12 o 
   5   3   1     1085.00     1109.73     10.59 o 
   6   3   1      309.62      307.12      7.27 o 
   7   3   1        3.92        5.92      4.80 o 
   8   3   1      205.32      206.84      7.39 o 
   9   3   1        3.82        2.23      5.56 o 
  10   3   1        0.00       -0.32      6.16 o 
  -7   4   1      228.60      233.68      8.60 o 
  -6   4   1       39.45       41.00      4.03 o 
  -5   4   1      288.06      286.72      6.24 o 
  -4   4   1      379.99      365.65     15.93 o 
  -3   4   1       86.90       80.88      3.99 o 
  -2   4   1      762.45      735.35      7.88 o 
  -1   4   1      625.09      642.19      5.35 o 
   0   4   1      563.29      671.81      5.18 o 
   1   4   1     1482.96     1556.08      7.74 o 
   2   4   1       54.69       59.23      2.71 o 
   3   4   1       83.84       91.42      3.50 o 
   4   4   1       31.88       35.17      3.81 o 
   5   4   1      102.69       91.98      5.94 o 
   6   4   1      212.51      202.53      6.72 o 
   7   4   1      203.25      187.91      6.98 o 
   8   4   1       22.52       21.37      5.36 o 
   9   4   1        6.55        3.55      5.46 o 
  -7   5   1       45.65       38.03      6.33 o 
  -6   5   1       13.14       14.76      3.80 o 
  -5   5   1        7.43        2.83      3.76 o 
  -4   5   1      357.92      360.21      7.04 o 
  -3   5   1      822.05      776.94      9.35 o 
  -2   5   1      659.80      651.07      8.24 o 
  -1   5   1      369.05      344.35      5.53 o 
   0   5   1       71.94       66.25      2.16 o 
   1   5   1      415.60      394.93      4.63 o 
   2   5   1       60.38       57.09      2.88 o 
   3   5   1      940.76      933.34     37.13 o 
   4   5   1      350.46      327.42      9.01 o 
   5   5   1        2.89        2.54      3.65 o 
   6   5   1       63.44       74.93      5.58 o 
   7   5   1       50.24       45.12      5.15 o 
   8   5   1      170.12      149.68      7.14 o 
   9   5   1       46.20       43.40      6.37 o 
  -7   6   1       58.40       59.09      7.11 o 
  -6   6   1      182.01      172.14     11.94 o 
  -5   6   1      266.08      255.95      6.98 o 
  -4   6   1       58.22       59.78      4.89 o 
  -3   6   1       33.09       25.33      4.57 o 
  -2   6   1       20.44       18.74      4.32 o 
  -1   6   1      300.04      286.85      4.58 o 
   0   6   1        5.58        8.69      1.91 o 
   1   6   1      272.97      287.83      4.59 o 
   2   6   1       27.31       24.78      2.69 o 
   3   6   1      407.67      393.66      6.49 o 
   4   6   1      125.85      140.80      4.87 o 
   5   6   1      350.82      335.55      7.05 o 
   6   6   1        4.82        6.75      4.25 o 
   7   6   1       34.72       32.52      4.81 o 
   8   6   1      189.13      190.55      7.57 o 
   9   6   1       78.34       84.42      9.38 o 
  -7   7   1        4.29        5.75      6.21 o 
  -6   7   1        2.05        0.13      4.29 o 
  -5   7   1       32.54       40.31      4.96 o 
  -4   7   1        4.77        5.21      4.17 o 
  -3   7   1       38.37       32.55      5.03 o 
  -2   7   1      102.70      104.44      6.21 o 
  -1   7   1      188.98      205.19      4.55 o 
   0   7   1        3.50        2.57      3.21 o 
   1   7   1       37.99       41.71      3.73 o 
   2   7   1       16.77       17.60      2.87 o 
   3   7   1       81.44       94.54      4.07 o 
   4   7   1        8.60       10.63      3.73 o 
   5   7   1       56.63       52.86      4.47 o 
   6   7   1      515.67      521.19      9.19 o 
   7   7   1        0.65        2.73      4.46 o 
   8   7   1       79.29       78.24      6.03 o 
  -6   8   1       35.64       27.99      5.10 o 
  -5   8   1        0.77        3.42      4.60 o 
  -4   8   1       98.21       95.50      6.10 o 
  -3   8   1      165.83      161.72      8.21 o 
  -2   8   1        8.79        6.54      4.53 o 
  -1   8   1      587.90      532.78      9.69 o 
   0   8   1      649.11      636.54     14.70 o 
   1   8   1      819.13      799.91     15.91 o 
   2   8   1       62.11       63.81      4.50 o 
   3   8   1      118.60      114.20      6.92 o 
   4   8   1      581.67      581.40     12.51 o 
   5   8   1        0.34        1.15      3.74 o 
   6   8   1       88.70       82.68      5.32 o 
   7   8   1       52.03       55.58      5.40 o 
  -4   9   1      186.47      193.58      7.68 o 
  -3   9   1      186.40      188.77      7.49 o 
  -2   9   1      225.26      237.05      8.02 o 
  -1   9   1      160.73      159.59      7.01 o 
   0   9   1      375.78      352.78     12.45 o 
   1   9   1        3.71        3.67      6.41 o 
   2   9   1      301.19      314.34     11.49 o 
   3   9   1      372.21      358.94     11.88 o 
   4   9   1        5.99       14.66      6.41 o 
   5   9   1        6.79        7.54      6.14 o 
   6   9   1       20.52       19.74      7.03 o 
   7   9   1       78.90       89.19      8.99 o 
  -3  10   1        0.00        0.81      5.36 o 
  -2  10   1       14.51       14.28      5.55 o 
  -1  10   1       33.59       38.96      6.00 o 
   0  10   1       48.29       49.68      5.99 o 
   1  10   1      304.38      330.26      9.02 o 
   2  10   1        1.26        3.99      7.03 o 
   3  10   1       27.20       25.05      7.15 o 
   4  10   1        2.53        6.33      6.84 o 
   0  11   1       18.93       23.06      5.96 o 
   1  11   1       16.57       21.83      5.73 o 
   2  11   1        2.06        8.25      7.54 o 
   3  11   1      120.18      131.20      9.93 o 
  -2 -11   2       33.11       33.06      6.88 o 
  -1 -11   2       81.05       79.06      8.29 o 
  -5 -10   2       34.09       51.00      8.01 o 
  -4 -10   2        0.48        0.78      7.00 o 
  -3 -10   2       88.66       80.86      7.86 o 
  -2 -10   2       73.58       87.27      5.46 o 
  -1 -10   2      493.34      467.26      9.29 o 
   0 -10   2      214.31      241.99      7.48 o 
   1 -10   2      169.67      144.92      9.73 o 
   2 -10   2       81.08       63.35      8.29 o 
   3 -10   2       27.25       43.13      5.94 o 
  -6  -9   2        2.33        2.27      7.15 o 
  -5  -9   2       55.21       46.08      7.97 o 
  -4  -9   2       37.18       30.21      7.15 o 
  -3  -9   2        3.76        3.62      4.08 o 
  -2  -9   2        8.52        4.24      3.81 o 
  -1  -9   2        1.35        3.22      4.01 o 
   0  -9   2       60.29       62.74      5.01 o 
   1  -9   2        1.45        5.07      4.21 o 
   2  -9   2       50.51       67.38      7.82 o 
   3  -9   2       75.43       87.35      6.09 o 
   4  -9   2       10.39        6.80      4.84 o 
  -7  -8   2      307.72      283.55     12.55 o 
  -6  -8   2       24.27       20.21      7.31 o 
  -5  -8   2        0.07       -1.06      6.84 o 
  -4  -8   2      446.52      444.61     12.58 o 
  -3  -8   2      280.54      269.48      6.65 o 
  -2  -8   2      173.85      169.78      5.79 o 
  -1  -8   2        0.04        0.53      3.74 o 
   0  -8   2        0.58        1.23      3.95 o 
   1  -8   2      140.24      139.53      5.70 o 
   2  -8   2      183.56      179.65      6.08 o 
   3  -8   2        2.38        8.86      4.46 o 
   4  -8   2        5.83        5.10      4.48 o 
   5  -8   2       12.35       12.12      4.78 o 
   6  -8   2       24.20       21.26      6.92 o 
  -8  -7   2        1.56        6.20      5.29 o 
  -7  -7   2       72.62       69.23      5.85 o 
  -6  -7   2        2.54        3.66      4.45 o 
  -5  -7   2        0.56        1.68      3.90 o 
  -4  -7   2       80.98       86.76      7.74 o 
  -3  -7   2        2.40        1.42      3.78 o 
  -2  -7   2       71.52       80.55      4.85 o 
  -1  -7   2        5.34        4.92      3.72 o 
   0  -7   2      138.83      142.57      5.31 o 
   1  -7   2      555.45      588.28     10.38 o 
   2  -7   2       78.39       83.57      5.04 o 
   3  -7   2        6.78        8.79      5.86 o 
   4  -7   2        9.62        8.95      4.23 o 
   5  -7   2        2.03        2.88      4.29 o 
   6  -7   2      173.76      187.91      9.89 o 
  -8  -6   2       42.09       42.27      5.93 o 
  -7  -6   2        8.66       13.40      4.98 o 
  -6  -6   2       38.60       29.53      4.82 o 
  -5  -6   2        0.00        0.05      4.32 o 
  -4  -6   2       10.56       11.93      2.69 o 
  -3  -6   2      239.21      254.67      4.31 o 
  -2  -6   2      126.14      118.86      3.09 o 
  -1  -6   2       61.23       62.78      4.83 o 
   0  -6   2      227.50      215.50      5.35 o 
   1  -6   2      331.40      354.20      6.64 o 
   2  -6   2        4.61        8.45      3.57 o 
   3  -6   2        4.61        3.99      5.47 o 
   4  -6   2       38.50       30.82      4.43 o 
   5  -6   2       21.36       16.66      4.03 o 
   6  -6   2        4.41        5.32      5.67 o 
   7  -6   2        0.04        1.13      5.90 o 
  -9  -5   2        9.05       14.62      5.79 o 
  -8  -5   2        8.12        8.50      5.30 o 
  -7  -5   2        7.49        9.01      4.79 o 
  -6  -5   2      451.37      439.67      8.70 o 
  -5  -5   2        3.60        3.82      4.07 o 
  -4  -5   2      115.91      114.70      3.27 o 
  -3  -5   2      600.67      564.89      8.89 o 
  -2  -5   2     1607.90     1615.45     14.42 o 
  -1  -5   2       90.51      122.57      2.39 o 
   0  -5   2      266.56      331.20      5.65 o 
   1  -5   2     1859.47     1863.64     13.33 o 
   2  -5   2       30.43       39.81      3.67 o 
   3  -5   2       56.44       61.71      6.02 o 
   4  -5   2        0.94        3.02      3.72 o 
   5  -5   2      462.34      464.29      7.92 o 
   6  -5   2       21.86       16.65      5.43 o 
   7  -5   2       37.47       39.12      6.49 o 
   8  -5   2      241.41      241.10     10.44 o 
  -9  -4   2      310.47      311.87     11.28 o 
  -8  -4   2       21.18       29.23      5.63 o 
  -7  -4   2        1.93        1.62      4.57 o 
  -6  -4   2       30.10       31.95      4.82 o 
  -5  -4   2      111.52      107.32      7.70 o 
  -4  -4   2      497.70      505.45      6.86 o 
  -3  -4   2       72.46       76.43      2.88 o 
  -2  -4   2      498.69      520.84      6.33 o 
  -1  -4   2      136.87      117.42      2.26 o 
   0  -4   2       53.18       47.46      2.87 o 
   1  -4   2        6.00        3.41      2.59 o 
   2  -4   2      340.39      323.74     11.91 o 
   3  -4   2       58.83       74.96      2.80 o 
   4  -4   2      237.67      247.77      4.05 o 
   5  -4   2      158.77      169.46      3.98 o 
   6  -4   2        0.04        0.01      3.35 o 
   7  -4   2        8.31       10.94      5.20 o 
   8  -4   2       13.51       14.97      5.51 o 
  -9  -3   2      114.06      121.53      7.19 o 
  -8  -3   2      188.11      176.00      7.42 o 
  -7  -3   2      473.89      480.80     21.26 o 
  -6  -3   2       34.24       44.14      3.98 o 
  -5  -3   2      240.98      225.78      5.49 o 
  -4  -3   2      416.54      444.37     14.23 o 
  -3  -3   2        5.35        5.08      1.64 o 
  -2  -3   2      990.45      943.21      6.40 o 
  -1  -3   2       19.44       13.01      2.00 o 
   0  -3   2       86.17       75.33      2.84 o 
   1  -3   2      206.94      206.36      4.02 o 
   2  -3   2        0.05        0.43      1.44 o 
   3  -3   2      165.10      156.53      3.47 o 
   4  -3   2      412.91      406.87      4.91 o 
   5  -3   2       21.32       22.37      2.49 o 
   6  -3   2      251.69      233.92      5.88 o 
   7  -3   2       11.78       12.19      3.64 o 
   8  -3   2      152.33      145.43      9.34 o 
  -9  -2   2      120.54      115.79      7.07 o 
  -8  -2   2        3.17        3.56      7.31 o 
  -7  -2   2       42.08       41.44      4.14 o 
  -6  -2   2       73.04       74.92      4.22 o 
  -5  -2   2      714.43      705.08      8.52 o 
  -4  -2   2       55.78       54.42      3.23 o 
  -3  -2   2     1097.61     1114.46      8.27 o 
  -2  -2   2     4460.46     4498.17     20.38 o 
  -1  -2   2     9708.67     9430.60     26.48 o 
   0  -2   2     4773.39     4592.43     12.83 o 
   1  -2   2     3930.09     4042.62     28.14 o 
   2  -2   2       15.10       14.85      1.70 o 
   3  -2   2      104.56      103.21      3.07 o 
   4  -2   2       72.21       76.79      2.80 o 
   5  -2   2       54.79       49.41      2.39 o 
   6  -2   2        1.40        2.04      3.26 o 
   7  -2   2      271.22      270.39      6.46 o 
   8  -2   2      161.05      166.51      5.73 o 
   9  -2   2       40.58       50.42      7.66 o 
  -9  -1   2        0.30        2.55      5.45 o 
  -8  -1   2       31.94       33.53      8.36 o 
  -7  -1   2      278.82      277.47     11.88 o 
  -6  -1   2      231.95      226.07      5.69 o 
  -5  -1   2      559.04      543.16      7.84 o 
  -4  -1   2      870.42      850.98     14.40 o 
  -3  -1   2      205.19      214.15      4.04 o 
  -2  -1   2     5963.42     5698.05     15.17 o 
  -1  -1   2     3754.67     3630.65     10.77 o 
   0  -1   2      110.64      108.63      2.72 o 
   1  -1   2     7292.13     6979.36     12.90 o 
   2  -1   2     1346.37     1309.23      9.07 o 
   3  -1   2      996.78      966.06     14.15 o 
   4  -1   2        4.39        3.14      1.44 o 
   5  -1   2      257.68      272.42      3.37 o 
   6  -1   2      262.00      247.48      5.65 o 
   7  -1   2       82.29       88.65      4.59 o 
   8  -1   2      160.55      144.31      5.37 o 
   9  -1   2      122.72      138.51      9.50 o 
  -9   0   2        1.74        2.07      8.40 o 
  -8   0   2       87.15       81.10      9.18 o 
  -7   0   2       39.90       43.43      4.25 o 
  -6   0   2      679.14      682.95      8.45 o 
  -5   0   2      259.26      238.62      4.72 o 
  -4   0   2      334.01      355.82      3.38 o 
  -3   0   2      439.36      467.42      5.16 o 
  -2   0   2      385.17      421.22      4.87 o 
  -1   0   2     2748.23     2559.55     10.96 o 
   0   0   2      767.49      726.31      6.16 o 
   1   0   2      340.01      298.10      3.96 o 
   2   0   2     3786.29     3658.02     11.60 o 
   3   0   2       49.54       48.35      2.52 o 
   4   0   2       98.21      115.98      3.51 o 
   5   0   2      503.68      534.34      6.82 o 
   6   0   2        9.73       15.88      3.20 o 
   7   0   2        7.15        7.00      3.51 o 
   8   0   2        3.35        0.70      6.25 o 
   9   0   2       31.04       28.26      7.58 o 
  10   0   2        8.86        5.94      7.78 o 
  -9   1   2       20.42       17.43      8.87 o 
  -8   1   2      195.12      174.00     10.47 o 
  -7   1   2       53.87       52.58      4.25 o 
  -6   1   2       19.36       17.20      3.70 o 
  -5   1   2       22.47       31.00      2.22 o 
  -4   1   2       18.83       21.97      1.94 o 
  -3   1   2      221.45      233.80      3.05 o 
  -2   1   2      741.62      721.80     14.62 o 
  -1   1   2      140.09       95.01      1.84 o 
   0   1   2       13.19       20.04      1.78 o 
   1   1   2        3.33        1.61      1.55 o 
   2   1   2     1072.58     1037.09     13.70 o 
   3   1   2      595.48      551.01      5.47 o 
   4   1   2      824.04      888.98     10.92 o 
   5   1   2      293.17      286.38      8.46 o 
   6   1   2       44.68       50.94      3.65 o 
   7   1   2       77.04       86.71      4.24 o 
   8   1   2      278.47      264.20     10.59 o 
   9   1   2       19.02       26.41      5.95 o 
  10   1   2        1.44        4.73      6.09 o 
  -9   2   2       16.83       17.78      8.48 o 
  -8   2   2       12.64       13.72      7.82 o 
  -7   2   2      128.92      135.91      5.35 o 
  -6   2   2       85.88       84.32      3.82 o 
  -5   2   2       32.29       35.50      3.01 o 
  -4   2   2      461.29      464.50      5.86 o 
  -3   2   2        4.07        3.91      2.23 o 
  -2   2   2      593.88      536.07      6.10 o 
  -1   2   2      837.05      837.69      5.99 o 
   0   2   2     3549.14     3431.95     17.00 o 
   1   2   2      813.91      793.39     13.13 o 
   2   2   2      182.31      173.24      2.86 o 
   3   2   2       67.24       84.69      4.18 o 
   4   2   2      480.31      470.33      8.91 o 
   5   2   2       75.54       81.15      3.52 o 
   6   2   2      472.78      480.06     20.13 o 
   7   2   2       72.66       76.92      4.25 o 
   8   2   2      149.98      157.43      7.80 o 
   9   2   2       35.44       33.26      6.32 o 
  10   2   2       16.80       19.37      6.37 o 
  -9   3   2       50.83       56.36      9.50 o 
  -8   3   2      229.65      223.55     11.18 o 
  -7   3   2       44.69       41.47      5.59 o 
  -6   3   2        0.22        1.55      3.25 o 
  -5   3   2      183.64      191.07      5.06 o 
  -4   3   2       41.97       50.47      3.33 o 
  -3   3   2       27.43       28.46      2.97 o 
  -2   3   2      248.58      277.23      4.81 o 
  -1   3   2     2762.08     2768.51     12.21 o 
   0   3   2      466.39      469.37     12.49 o 
   1   3   2     3762.11     3812.74     14.85 o 
   2   3   2      186.91      189.16      3.60 o 
   3   3   2      818.73      886.41     15.67 o 
   4   3   2     1829.08     1875.30     21.55 o 
   5   3   2        8.22       10.32      3.82 o 
   6   3   2      218.20      207.81      6.40 o 
   7   3   2      122.91      115.60      6.32 o 
   8   3   2        3.00        3.95      5.05 o 
   9   3   2        2.44        1.47      5.54 o 
  10   3   2      240.71      258.10      9.46 o 
  -7   4   2      330.33      339.71     10.08 o 
  -6   4   2      111.75      111.20      4.75 o 
  -5   4   2      132.86      136.24      7.37 o 
  -4   4   2       87.05       84.97      4.41 o 
  -3   4   2      305.55      295.74      5.77 o 
  -2   4   2       54.05       55.47      3.53 o 
  -1   4   2     1190.54     1203.42     19.13 o 
   0   4   2     3812.63     3915.53      9.77 o 
   1   4   2     3222.91     3275.27     10.69 o 
   2   4   2     1663.32     1677.65      9.26 o 
   3   4   2        4.04        5.99      2.68 o 
   4   4   2       13.29       13.80      3.28 o 
   5   4   2      458.52      455.66      7.59 o 
   6   4   2       10.14        9.01      4.61 o 
   7   4   2       66.83       65.23      5.41 o 
   8   4   2       24.14       26.55      5.53 o 
   9   4   2      106.32       94.29      6.65 o 
  -7   5   2       28.99       29.48      4.21 o 
  -6   5   2        9.64        7.28      3.77 o 
  -5   5   2      254.80      254.24      8.54 o 
  -4   5   2      717.51      705.62     12.02 o 
  -3   5   2        0.16        1.77      3.81 o 
  -2   5   2        0.49        2.71      3.54 o 
  -1   5   2       70.50       65.81      2.73 o 
   0   5   2       37.09       38.97      1.90 o 
   1   5   2      151.54      165.99      3.33 o 
   2   5   2       55.78       55.35      3.19 o 
   3   5   2      207.63      200.01      5.45 o 
   4   5   2      553.08      545.81      8.27 o 
   5   5   2       34.49       31.01      4.21 o 
   6   5   2        0.60        1.38      4.52 o 
   7   5   2      312.44      303.77      7.79 o 
   8   5   2       26.82       23.91      5.29 o 
   9   5   2       11.73       12.94      5.69 o 
  -7   6   2       83.01       88.82      5.43 o 
  -6   6   2      133.52      130.51      5.89 o 
  -5   6   2        0.03        0.21      3.77 o 
  -4   6   2      146.45      138.99      5.95 o 
  -3   6   2      181.46      170.77      6.22 o 
  -2   6   2        2.36        3.74      3.96 o 
  -1   6   2       44.19       33.80      2.71 o 
   0   6   2      244.17      248.76      4.10 o 
   1   6   2        1.86       -0.07      2.19 o 
   2   6   2       46.91       41.24      2.98 o 
   3   6   2       49.72       44.62      3.48 o 
   4   6   2      353.07      355.10      6.63 o 
   5   6   2        0.95        4.61      3.95 o 
   6   6   2       32.46       34.69      4.54 o 
   7   6   2       31.92       23.75      4.88 o 
   8   6   2       74.08       77.93      6.18 o 
   9   6   2       27.39       26.96      5.96 o 
  -6   7   2        2.07        8.04      4.44 o 
  -5   7   2       47.46       52.34      5.18 o 
  -4   7   2       70.52       76.47      6.39 o 
  -3   7   2      308.90      280.20      7.75 o 
  -2   7   2        2.64        2.48      4.51 o 
  -1   7   2      283.77      295.62      7.56 o 
   0   7   2      193.07      202.09      6.63 o 
   1   7   2      248.02      257.88     10.49 o 
   2   7   2      480.50      481.19      6.40 o 
   3   7   2       41.69       47.63      3.73 o 
   4   7   2       47.23       43.00      4.17 o 
   5   7   2        4.95        2.93      3.93 o 
   6   7   2      183.49      185.99      6.46 o 
   7   7   2      114.68      113.31      6.15 o 
   8   7   2      200.71      199.41     15.22 o 
  -5   8   2      100.11       98.60      6.17 o 
  -4   8   2       28.80       37.82      5.98 o 
  -3   8   2      101.14      101.39      6.88 o 
  -2   8   2       80.02       82.69      5.76 o 
  -1   8   2       35.35       38.95      5.21 o 
   0   8   2      863.52      857.47     11.77 o 
   1   8   2       73.36       80.10      5.54 o 
   4   8   2       33.87       27.71      4.92 o 
   5   8   2        4.83        4.87      3.91 o 
   6   8   2       60.96       64.73      6.23 o 
   7   8   2        5.63        2.54      4.53 o 
  -4   9   2      150.83      144.79     10.14 o 
  -3   9   2       25.05       28.38      5.50 o 
  -2   9   2       79.58       66.27      5.96 o 
  -1   9   2      320.49      343.18      8.95 o 
   0   9   2       42.90       37.56      5.26 o 
   1   9   2        1.52        2.45      4.78 o 
   2   9   2        0.55        5.14      4.73 o 
  -3  10   2       23.88       33.57      6.20 o 
  -2  10   2        5.16        1.96      5.49 o 
  -1  10   2       28.02       22.83      5.75 o 
   0  10   2       45.84       50.94      6.18 o 
   1  10   2      213.06      210.20      7.94 o 
   2  10   2       32.56       31.78      5.47 o 
   3  10   2       85.17       89.46      8.87 o 
   4  10   2       27.76       28.06      7.15 o 
   0  11   2       45.52       48.44      6.40 o 
   1  11   2        3.88        6.78      5.62 o 
   2  11   2        2.67        2.20      5.34 o 
  -4 -10   3       34.41       29.66      7.66 o 
  -3 -10   3      336.62      338.42     12.43 o 
  -2 -10   3        8.94       12.34      4.23 o 
  -1 -10   3        1.48        2.09      4.17 o 
   0 -10   3        5.20        3.20      4.33 o 
   1 -10   3       41.84       45.90      5.26 o 
   2 -10   3       64.85       62.30      8.09 o 
  -6  -9   3      115.20      110.21      9.73 o 
  -5  -9   3      134.24      116.94      9.73 o 
  -4  -9   3      208.65      203.08     10.32 o 
  -3  -9   3       88.27       87.86      8.25 o 
  -2  -9   3      167.80      158.42      6.49 o 
  -1  -9   3        3.54        6.21      4.24 o 
   0  -9   3       22.11       22.71      4.41 o 
   1  -9   3        8.88        2.00      4.21 o 
   2  -9   3       22.12       12.59      4.51 o 
   3  -9   3      433.48      474.82     14.50 o 
   4  -9   3       93.21       75.49      6.16 o 
  -7  -8   3       46.10       53.11      8.48 o 
  -6  -8   3        1.20        2.23      7.00 o 
  -5  -8   3        9.19        7.66      7.27 o 
  -4  -8   3        5.65       10.71      6.57 o 
  -3  -8   3       11.63       14.43      3.77 o 
  -2  -8   3        3.95        4.69      3.65 o 
  -1  -8   3        1.55        3.74      3.70 o 
   0  -8   3        0.21        1.25      4.04 o 
   1  -8   3      274.85      312.46      7.51 o 
   2  -8   3      225.42      201.71      6.46 o 
   3  -8   3        8.95        4.49      6.25 o 
   4  -8   3      343.04      374.39      8.82 o 
   5  -8   3      395.40      345.39      8.73 o 
  -8  -7   3        2.44        1.13      5.27 o 
  -7  -7   3       13.12       14.49      4.91 o 
  -6  -7   3       65.08       72.30      5.32 o 
  -5  -7   3      125.60      136.75      8.87 o 
  -4  -7   3      382.70      361.60     11.45 o 
  -3  -7   3      274.11      265.80      6.18 o 
  -2  -7   3      197.07      187.21      5.73 o 
  -1  -7   3      236.20      250.97      6.39 o 
   0  -7   3       80.92       75.58      4.67 o 
   1  -7   3       85.38       82.15      4.96 o 
   2  -7   3        1.06        0.26      4.06 o 
   3  -7   3       26.20       32.71      6.14 o 
   4  -7   3        2.66        5.31      4.13 o 
   5  -7   3       70.24       62.90      5.00 o 
   6  -7   3       36.34       50.38      7.46 o 
  -8  -6   3       57.37       54.54      6.20 o 
  -7  -6   3       23.60       23.06      5.08 o 
  -6  -6   3      187.61      183.12      6.90 o 
  -5  -6   3       91.63      100.86      5.35 o 
  -4  -6   3      108.03      113.79      5.03 o 
  -3  -6   3       74.84       82.89      3.12 o 
  -2  -6   3       12.32       14.73      3.35 o 
  -1  -6   3       12.01       12.03      3.36 o 
   0  -6   3      143.71      147.95      4.94 o 
   1  -6   3      394.88      411.94      7.29 o 
   2  -6   3      117.61      116.49      5.07 o 
   3  -6   3       63.62       60.27      6.61 o 
   4  -6   3      497.40      485.10     12.70 o 
   5  -6   3       97.04       90.60      5.04 o 
   6  -6   3      217.96      221.25     10.12 o 
   7  -6   3       39.45       39.04      7.27 o 
  -9  -5   3       23.12       22.72      6.02 o 
  -8  -5   3       46.24       54.18      5.88 o 
  -7  -5   3       36.03       35.05      5.19 o 
  -6  -5   3      354.51      334.57      7.90 o 
  -5  -5   3       46.19       40.41      7.07 o 
  -4  -5   3      332.63      311.92      9.93 o 
  -3  -5   3       14.04       18.36      2.66 o 
  -2  -5   3      229.75      263.65      5.02 o 
  -1  -5   3      285.34      278.80      5.24 o 
   0  -5   3       13.05       12.95      2.94 o 
   1  -5   3      283.44      327.62      6.04 o 
   2  -5   3       82.69       83.86      4.24 o 
   3  -5   3       97.81       87.90      6.49 o 
   4  -5   3       53.45       55.38      6.14 o 
   5  -5   3      160.40      150.80      5.37 o 
   6  -5   3        0.78        2.15      5.35 o 
   7  -5   3       16.02       20.40      6.02 o 
   8  -5   3       70.75       71.52      7.46 o 
  -9  -4   3        0.42        1.39      5.69 o 
  -8  -4   3      551.84      552.03     10.83 o 
  -7  -4   3      439.58      458.60     13.29 o 
  -6  -4   3      210.07      214.06     10.04 o 
  -5  -4   3       16.81       11.06      6.21 o 
  -4  -4   3        4.45        4.85      5.51 o 
  -3  -4   3      210.43      204.75      5.28 o 
  -2  -4   3       20.50       26.51      2.40 o 
  -1  -4   3      285.83      314.02     13.74 o 
   0  -4   3      365.83      412.25     13.84 o 
   1  -4   3      612.48      618.80      7.20 o 
   2  -4   3       60.27       69.21      1.77 o 
   3  -4   3      458.44      483.60      5.24 o 
   4  -4   3       59.28       54.86      3.14 o 
   5  -4   3      358.02      342.09      6.34 o 
   6  -4   3      208.14      208.59      8.79 o 
   7  -4   3        0.77       -0.86      5.12 o 
   8  -4   3       33.42       33.85      6.33 o 
  -9  -3   3       14.58       19.15      5.71 o 
  -8  -3   3      223.64      215.43     10.94 o 
  -7  -3   3       87.02       83.20      5.00 o 
  -6  -3   3      341.45      341.96      7.24 o 
  -5  -3   3        0.31        0.78      3.41 o 
  -4  -3   3     1074.23     1044.92      9.97 o 
  -3  -3   3        0.08        0.83      1.05 o 
  -2  -3   3      356.45      365.63      6.43 o 
  -1  -3   3       45.53       45.44      2.37 o 
   0  -3   3       60.58       50.75      2.70 o 
   1  -3   3       31.46       35.65      1.48 o 
   2  -3   3       14.97       21.20      1.71 o 
   3  -3   3      697.81      684.04      6.33 o 
   4  -3   3      308.10      300.91      4.07 o 
   5  -3   3      411.91      401.72      6.48 o 
   6  -3   3       78.53       91.72      4.57 o 
   7  -3   3        0.16       -0.80      3.47 o 
   8  -3   3       23.53       10.22      3.78 o 
   9  -3   3        7.24       17.35      5.67 o 
  -9  -2   3      221.49      224.14     11.84 o 
  -8  -2   3        3.26        1.17      7.78 o 
  -7  -2   3      478.07      499.66      8.43 o 
  -6  -2   3      749.55      759.01     28.10 o 
  -5  -2   3       54.74       61.15      4.34 o 
  -4  -2   3      176.62      184.02      6.86 o 
  -3  -2   3        1.92        2.77      2.60 o 
  -2  -2   3       40.43       44.85      1.52 o 
  -1  -2   3     3419.69     3464.09      9.76 o 
   0  -2   3     4013.93     4149.90     40.22 o 
   1  -2   3     1611.16     1660.86     11.10 o 
   2  -2   3      512.73      552.32      5.12 o 
   3  -2   3      114.58      102.43      3.16 o 
   4  -2   3     1531.31     1476.70      7.45 o 
   5  -2   3      209.77      235.61      5.29 o 
   6  -2   3      131.66      119.72      4.91 o 
   7  -2   3      161.23      196.05      5.87 o 
   8  -2   3      223.42      195.24     11.96 o 
   9  -2   3       54.51       72.26      7.86 o 
  -9  -1   3       36.67       39.47      9.15 o 
  -8  -1   3       13.94       13.72      7.89 o 
  -7  -1   3       40.31       41.87      4.40 o 
  -6  -1   3       10.84       10.22      3.72 o 
  -5  -1   3        8.41        3.45      3.19 o 
  -4  -1   3     2415.08     2502.19     23.02 o 
  -3  -1   3     2585.27     2536.34     12.39 o 
  -2  -1   3      884.71      927.97      7.07 o 
  -1  -1   3     2800.53     2756.08      7.87 o 
   0  -1   3     1068.32     1073.01      4.39 o 
   1  -1   3      468.89      416.85      5.00 o 
   2  -1   3       40.31       36.35      2.26 o 
   3  -1   3     1357.60     1292.17      8.62 o 
   4  -1   3      598.88      652.68     14.04 o 
   5  -1   3       64.43       77.39      3.74 o 
   6  -1   3      147.20      140.44      6.04 o 
   7  -1   3      253.82      288.58      6.61 o 
   8  -1   3       59.54       49.56      4.32 o 
   9  -1   3      115.64       93.64      8.68 o 
  -9   0   3        6.46        3.83      7.86 o 
  -8   0   3       83.69       85.12      9.22 o 
  -7   0   3       24.80       20.32      4.17 o 
  -6   0   3       73.96       83.26      4.67 o 
  -5   0   3        0.21        1.13      3.14 o 
  -4   0   3       36.38       31.09      1.59 o 
  -3   0   3      888.39      916.30     10.57 o 
  -2   0   3       52.21       54.76      2.62 o 
  -1   0   3       38.76       31.08      1.81 o 
   0   0   3     1063.43     1194.30      4.50 o 
   1   0   3      573.52      540.74      6.09 o 
   2   0   3      772.93      826.20      4.05 o 
   3   0   3      141.21      148.64      3.54 o 
   4   0   3        8.06       10.34      2.46 o 
   5   0   3      986.54      993.44      9.32 o 
   6   0   3      397.20      401.09      7.62 o 
   7   0   3        0.00       -1.07      3.41 o 
   8   0   3        0.12       -1.88      3.45 o 
   9   0   3       95.34      105.41      9.03 o 
  -9   1   3        0.39       -0.12      7.93 o 
  -8   1   3      114.56      107.40      9.03 o 
  -7   1   3      156.07      145.29      5.61 o 
  -6   1   3      318.23      328.76      6.83 o 
  -5   1   3      225.05      251.40      3.97 o 
  -4   1   3      632.75      670.90      5.32 o 
  -3   1   3        2.17        4.35      1.72 o 
  -2   1   3      422.13      428.12      4.51 o 
  -1   1   3      201.62      178.98      2.83 o 
   0   1   3       32.90       28.82      1.48 o 
   1   1   3        0.14        1.36      1.47 o 
   2   1   3       76.99       84.98      3.04 o 
   3   1   3      174.28      182.48      3.86 o 
   4   1   3      161.70      162.55      4.10 o 
   5   1   3      897.20      928.79      8.96 o 
   6   1   3       12.53        9.10      3.11 o 
   7   1   3      111.25      108.28      4.76 o 
   8   1   3        1.30        3.41      3.40 o 
   9   1   3        1.62        9.61      6.88 o 
  -9   2   3       25.94       16.61      8.56 o 
  -8   2   3      147.48      142.69      9.42 o 
  -7   2   3      213.21      223.57      7.35 o 
  -6   2   3      339.95      318.38      6.94 o 
  -5   2   3       10.05       12.15      2.50 o 
  -4   2   3        0.21        0.14      2.18 o 
  -3   2   3      153.54      147.98      3.00 o 
  -2   2   3       88.15      101.15      2.70 o 
  -1   2   3        4.04        4.21      2.17 o 
   0   2   3      250.21      243.68      3.81 o 
   1   2   3      270.98      293.42      4.81 o 
   2   2   3       10.55       18.36      1.80 o 
   3   2   3     1058.51     1035.71      5.81 o 
   4   2   3      156.66      177.85      4.31 o 
   5   2   3        5.15        4.72      2.77 o 
   6   2   3      347.72      364.20      6.60 o 
   7   2   3       19.64       21.85      3.67 o 
   8   2   3        3.11        3.05      5.94 o 
   9   2   3        3.30        3.30      5.49 o 
  -8   3   3       21.37       19.46      7.54 o 
  -7   3   3      392.08      401.87      9.22 o 
  -6   3   3      207.03      192.41      5.94 o 
  -5   3   3        7.55        8.80      2.69 o 
  -4   3   3      123.97      108.96      6.47 o 
  -3   3   3      508.08      539.95      8.17 o 
  -2   3   3     1045.32      974.96     12.08 o 
  -1   3   3      188.54      195.11      3.97 o 
   0   3   3      407.25      436.31      7.45 o 
   1   3   3      977.51     1064.51      5.08 o 
   2   3   3      699.78      709.89      4.88 o 
   3   3   3      201.90      237.08      3.89 o 
   4   3   3        1.35        2.34      1.83 o 
   5   3   3      187.54      166.77      7.43 o 
   6   3   3       49.73       47.00      4.75 o 
   7   3   3        4.03        8.87      4.62 o 
   8   3   3        0.87        4.69      4.87 o 
   9   3   3       21.52       17.55      5.85 o 
  -7   4   3      325.60      321.18     10.63 o 
  -6   4   3       64.78       60.17      4.25 o 
  -5   4   3        0.94        1.30      3.63 o 
  -4   4   3      146.28      134.27      5.04 o 
  -3   4   3      149.53      133.51      4.68 o 
  -2   4   3        4.57        6.92      4.18 o 
  -1   4   3      361.09      404.75      5.63 o 
   0   4   3       29.50       23.56      2.64 o 
   1   4   3       57.14       57.94      1.95 o 
   2   4   3       18.83       19.89      2.00 o 
   3   4   3      690.31      626.92      5.41 o 
   4   4   3      214.14      219.58      5.38 o 
   5   4   3      530.60      529.02      8.26 o 
   6   4   3        7.28        5.97      4.42 o 
   7   4   3      237.21      240.20      7.30 o 
   8   4   3       25.91       17.40      5.27 o 
   9   4   3       87.12       76.88      6.44 o 
  -7   5   3       12.14       18.68      6.18 o 
  -6   5   3       57.13       69.30      4.75 o 
  -5   5   3       32.97       40.23      4.32 o 
  -4   5   3       31.11       32.46      4.43 o 
  -3   5   3       47.86       55.07      4.53 o 
  -2   5   3       10.15       12.38      3.88 o 
  -1   5   3      236.01      257.83      5.03 o 
   0   5   3       34.76       35.16      1.57 o 
   1   5   3      170.14      178.75      2.92 o 
   2   5   3        2.81        3.12      2.03 o 
   3   5   3      302.00      281.17      4.22 o 
   4   5   3        2.05       -0.46      3.39 o 
   5   5   3       98.03      106.85      6.76 o 
   6   5   3       39.62       45.07      5.28 o 
   7   5   3      165.11      165.37      6.79 o 
   8   5   3       64.63       57.47      5.64 o 
   9   5   3        1.95        1.38      5.50 o 
  -7   6   3        7.07        6.25      6.21 o 
  -6   6   3        5.54        9.03      4.33 o 
  -5   6   3      132.71      143.86      5.91 o 
  -4   6   3      345.27      324.15      7.73 o 
  -3   6   3        0.19        2.03      4.42 o 
  -2   6   3      583.46      558.15      9.03 o 
  -1   6   3      900.76      861.89      8.80 o 
   0   6   3        0.62       -0.13      2.87 o 
   1   6   3       68.08       64.01      3.71 o 
   2   6   3      236.64      219.53      3.86 o 
   3   6   3       46.75       42.62      2.96 o 
   4   6   3      488.01      511.36     10.40 o 
   5   6   3      362.35      350.21      9.93 o 
   6   6   3      236.87      225.53      6.85 o 
   7   6   3      305.53      304.70     10.06 o 
   8   6   3        0.29        0.82      4.99 o 
   9   6   3       64.89       77.88      6.56 o 
  -6   7   3        0.01        2.71      4.57 o 
  -5   7   3       96.73       99.93      5.84 o 
  -4   7   3        0.31        5.03      4.61 o 
  -3   7   3      456.30      451.06      9.00 o 
  -2   7   3      704.57      676.61     10.50 o 
  -1   7   3     1028.04      976.19     12.02 o 
   0   7   3      346.89      345.12      6.34 o 
   1   7   3      786.58      786.01      9.08 o 
   2   7   3     1143.16     1160.62     13.89 o 
   3   7   3      405.10      377.05     10.75 o 
   4   7   3      179.66      159.65      5.21 o 
   5   7   3      319.21      311.40      7.00 o 
   6   7   3      196.24      206.74      6.69 o 
   7   7   3        3.27        2.87      4.77 o 
   8   7   3        2.73        5.22      5.06 o 
  -5   8   3       35.15       40.41      5.41 o 
  -4   8   3       13.47       13.85      5.04 o 
  -3   8   3       11.65       11.24      4.91 o 
  -2   8   3      416.27      416.34      9.22 o 
  -1   8   3      107.33      108.56      6.03 o 
   0   8   3      131.53      132.62      6.18 o 
   1   8   3       73.74       72.77      7.46 o 
   2   8   3        0.04        3.75      5.90 o 
   3   8   3      737.67      762.25      9.75 o 
   4   8   3       63.36       56.07      5.96 o 
   5   8   3       84.05       85.01      6.80 o 
   6   8   3        0.78        0.90      5.94 o 
   7   8   3      136.97      138.37      6.51 o 
  -4   9   3       17.19       15.85      5.49 o 
  -3   9   3       15.17       21.25      5.69 o 
  -2   9   3        1.10       -1.29      5.22 o 
  -1   9   3      218.87      218.43      7.95 o 
   0   9   3        1.10        2.51      4.93 o 
   1   9   3       12.35       12.05      4.84 o 
   2   9   3      459.15      467.31     13.09 o 
   3   9   3      202.51      196.74      9.61 o 
   4   9   3      165.18      174.23      9.22 o 
   6   9   3        2.07        2.74      5.47 o 
  -2  10   3       17.12       17.99      5.55 o 
  -1  10   3        0.21        2.76      5.55 o 
   0  10   3        1.49        4.37      5.32 o 
   1  10   3        0.53        1.76      5.17 o 
   2  10   3       26.39       34.69      5.52 o 
   3  10   3       13.06       11.92      6.84 o 
   4  10   3       40.83       48.54      7.74 o 
  -4 -10   4        3.35        1.95      7.62 o 
  -3 -10   4        7.22        8.29      7.35 o 
  -2 -10   4       15.54       11.18      7.19 o 
  -1 -10   4      232.06      262.31      7.75 o 
   0 -10   4       17.06        7.88      4.50 o 
   1 -10   4       15.96       10.16      4.83 o 
   2 -10   4        6.19       17.03      5.00 o 
  -5  -9   4       22.92       16.65      7.70 o 
  -4  -9   4      124.77      113.97      9.15 o 
  -3  -9   4       38.98       31.85      7.31 o 
  -2  -9   4      115.12      116.98      5.70 o 
  -1  -9   4       26.08       18.42      4.27 o 
   0  -9   4       51.26       41.83      4.92 o 
   1  -9   4       16.46       23.17      4.81 o 
   2  -9   4       12.38       21.31      4.78 o 
   3  -9   4        0.12        1.29      6.84 o 
   4  -9   4       13.51        9.10      4.98 o 
  -7  -8   4       89.89       95.75      9.81 o 
  -6  -8   4        3.96       10.55      7.43 o 
  -5  -8   4      176.88      178.92     10.40 o 
  -4  -8   4       91.34       99.74      8.91 o 
  -3  -8   4       59.81       58.74      7.43 o 
  -2  -8   4       56.98       58.40      4.48 o 
  -1  -8   4       33.50       34.31      4.29 o 
   0  -8   4      171.27      166.83      5.99 o 
   1  -8   4      218.23      229.96      7.37 o 
   2  -8   4       30.62       29.19      4.57 o 
   3  -8   4       39.78       38.65      7.00 o 
   4  -8   4       22.26       18.25      6.45 o 
   5  -8   4      135.31      120.73      9.34 o 
  -7  -7   4       36.75       33.58      5.42 o 
  -6  -7   4        6.70        9.18      7.89 o 
  -5  -7   4      128.05      117.48      9.22 o 
  -4  -7   4       29.72       29.90      7.00 o 
  -3  -7   4        0.13        1.13      6.18 o 
  -2  -7   4      194.90      199.93      5.75 o 
  -1  -7   4        3.52        4.69      3.78 o 
   0  -7   4        1.85        7.69      3.78 o 
   1  -7   4       19.67       21.21      4.32 o 
   2  -7   4        7.40        4.08      4.19 o 
   3  -7   4      267.44      276.16     10.40 o 
   4  -7   4       53.60       47.33      6.64 o 
   5  -7   4        6.80       15.13      6.53 o 
   6  -7   4       29.55       30.68      6.92 o 
  -8  -6   4      202.28      203.91      8.16 o 
  -7  -6   4      163.32      158.76      7.04 o 
  -6  -6   4        3.37        0.89      4.40 o 
  -5  -6   4      460.10      468.06     13.01 o 
  -4  -6   4        2.65        2.74      6.64 o 
  -3  -6   4       51.00       42.10      3.59 o 
  -2  -6   4      219.73      215.83      5.50 o 
  -1  -6   4      116.23      127.08      4.77 o 
   0  -6   4      183.33      209.59      5.74 o 
   1  -6   4      144.87      139.27      5.22 o 
   2  -6   4      169.67      178.78      5.99 o 
   3  -6   4        0.84        2.42      5.51 o 
   4  -6   4       85.06       87.35      7.31 o 
   5  -6   4       16.92       21.18      5.94 o 
   6  -6   4        4.17        2.77      5.78 o 
   7  -6   4       38.95       49.91      7.46 o 
  -8  -5   4      304.08      288.03      8.79 o 
  -7  -5   4      415.15      384.54     13.56 o 
  -6  -5   4      163.77      157.47      9.46 o 
  -5  -5   4      111.16       99.78      8.32 o 
  -4  -5   4      133.45      131.12      8.29 o 
  -3  -5   4      551.43      539.32      8.09 o 
  -2  -5   4       33.28       33.39      3.13 o 
  -1  -5   4       16.37       13.05      2.94 o 
   0  -5   4      388.81      367.39      6.36 o 
   1  -5   4      452.66      453.50      7.21 o 
   2  -5   4       51.11       42.90      3.99 o 
   3  -5   4       96.57       95.56      6.72 o 
   4  -5   4        0.23        2.42      5.24 o 
   5  -5   4       60.86       72.62      6.80 o 
   6  -5   4        4.00        0.94      5.59 o 
   7  -5   4       10.00        4.85      5.82 o 
   8  -5   4       10.65        7.15      6.33 o 
  -9  -4   4       56.64       58.82      6.42 o 
  -8  -4   4        0.03       -1.88      7.50 o 
  -7  -4   4      549.28      561.67      9.69 o 
  -6  -4   4      153.32      145.34      6.21 o 
  -5  -4   4        0.69        1.73      4.16 o 
  -4  -4   4      590.39      585.97     12.47 o 
  -3  -4   4      810.33      820.91     10.67 o 
  -2  -4   4     1175.39     1254.81     12.80 o 
  -1  -4   4      547.44      556.75      6.51 o 
   0  -4   4      841.66      831.09      8.14 o 
   1  -4   4      404.78      433.64      4.21 o 
   2  -4   4      151.22      153.66      3.61 o 
   3  -4   4      124.55      128.24      4.05 o 
   4  -4   4        2.90        3.24      4.69 o 
   5  -4   4      149.23      127.37      7.58 o 
   6  -4   4       76.75       70.94      6.80 o 
   7  -4   4       83.10       69.72      7.19 o 
   8  -4   4      115.92      136.83      8.83 o 
  -9  -3   4       68.81       70.19      9.73 o 
  -8  -3   4       83.78       88.37      5.54 o 
  -7  -3   4        0.16        0.89      4.12 o 
  -6  -3   4      157.00      158.91      5.97 o 
  -5  -3   4      248.61      257.96      6.33 o 
  -4  -3   4        3.14        2.72      3.49 o 
  -3  -3   4      202.54      205.04      2.91 o 
  -2  -3   4       45.90       49.33      2.10 o 
  -1  -3   4      242.02      262.88      8.58 o 
   0  -3   4     1337.55     1388.77      9.52 o 
   1  -3   4      570.04      603.90      8.50 o 
   2  -3   4      257.83      253.36      4.99 o 
   3  -3   4        3.87        3.66      2.14 o 
   4  -3   4       70.64       71.35      3.54 o 
   5  -3   4       33.72       33.74      3.57 o 
   6  -3   4      592.62      601.81     11.02 o 
   7  -3   4      414.09      390.26      7.60 o 
   8  -3   4      238.38      280.11     10.63 o 
  -9  -2   4        0.00        0.82      7.43 o 
  -8  -2   4       59.36       66.75      5.10 o 
  -7  -2   4       35.94       39.04      4.44 o 
  -6  -2   4      187.66      193.88      7.09 o 
  -5  -2   4        0.74        2.40      3.57 o 
  -4  -2   4      286.19      281.74      5.75 o 
  -3  -2   4       13.82       16.84      3.09 o 
  -2  -2   4      128.72      142.42      2.49 o 
  -1  -2   4      510.89      536.67      4.51 o 
   0  -2   4     1638.79     1651.86     12.11 o 
   1  -2   4       11.76       14.75      1.77 o 
   2  -2   4      128.20      145.70      3.38 o 
   3  -2   4        0.05        0.20      2.14 o 
   4  -2   4      747.80      726.59      7.81 o 
   5  -2   4       38.84       37.16      3.52 o 
   6  -2   4      110.19      104.59      4.69 o 
   7  -2   4       16.07       18.18      3.77 o 
   8  -2   4       27.81       37.60      4.26 o 
   9  -2   4       13.97       15.49      4.09 o 
  -9  -1   4       21.05       21.30      8.09 o 
  -8  -1   4       12.00       11.40      4.28 o 
  -7  -1   4      637.70      614.05     18.08 o 
  -6  -1   4       18.13       16.33      4.07 o 
  -5  -1   4       53.90       53.71      4.11 o 
  -4  -1   4      288.79      302.37      5.71 o 
  -3  -1   4      241.20      278.66      5.07 o 
  -2  -1   4      171.95      182.09      4.07 o 
  -1  -1   4      587.89      671.38      6.22 o 
   0  -1   4      111.46      115.08      2.07 o 
   1  -1   4       77.26       84.79      1.92 o 
   2  -1   4      944.53      954.09      7.40 o 
   3  -1   4     1919.31     1912.96     12.64 o 
   4  -1   4     1214.65     1257.62     10.67 o 
   5  -1   4        0.46        0.91      3.02 o 
   6  -1   4       48.16       52.09      4.10 o 
   7  -1   4      359.87      376.59      8.46 o 
   8  -1   4      217.10      196.45      6.32 o 
   9  -1   4       53.16       60.36      4.90 o 
  -9   0   4       12.61       12.19      8.29 o 
  -8   0   4       19.00       17.14      4.31 o 
  -7   0   4       62.55       60.57      4.72 o 
  -6   0   4       21.72       23.57      4.20 o 
  -5   0   4      135.68      131.27      5.75 o 
  -4   0   4       26.35       25.06      1.74 o 
  -3   0   4      132.52      135.78      3.89 o 
  -2   0   4      508.09      513.55      5.53 o 
  -1   0   4      428.88      452.12      5.59 o 
   0   0   4      137.97      113.80      2.03 o 
   1   0   4      504.17      537.80      3.62 o 
   2   0   4      448.74      434.73      3.66 o 
   3   0   4      565.11      580.77      6.52 o 
   4   0   4        0.61        3.26      2.55 o 
   5   0   4      312.69      334.02      6.12 o 
   6   0   4      330.68      320.88      6.56 o 
   7   0   4      188.14      178.72      5.65 o 
   8   0   4      125.08      131.92      5.50 o 
   9   0   4      168.95      179.74      9.77 o 
  -9   1   4      299.38      303.56     13.09 o 
  -8   1   4       55.95       53.93      4.97 o 
  -7   1   4        9.45        6.80      3.97 o 
  -6   1   4        8.19        6.69      4.02 o 
  -5   1   4       17.45       19.87      3.77 o 
  -4   1   4     1544.69     1546.74      8.08 o 
  -3   1   4      256.39      288.54      4.82 o 
  -2   1   4        0.06        0.91      2.05 o 
  -1   1   4     2028.35     1997.48     14.06 o 
   0   1   4      279.41      306.60      3.86 o 
   1   1   4      591.67      550.56      4.38 o 
   2   1   4       66.93       95.60      7.21 o 
   3   1   4       77.63       82.56      2.11 o 
   4   1   4      481.85      489.29      6.63 o 
   5   1   4      228.63      227.97      7.64 o 
   6   1   4        1.91        1.28      3.42 o 
   7   1   4      110.80      105.50      4.92 o 
   8   1   4       54.17       63.14      4.50 o 
   9   1   4        5.38        5.39      6.49 o 
  -8   2   4       11.10        9.84      4.23 o 
  -7   2   4        4.86        2.99      3.87 o 
  -6   2   4      446.58      447.39     16.06 o 
  -5   2   4      103.64       97.20      3.42 o 
  -4   2   4        8.73        6.86      2.36 o 
  -3   2   4        2.28        2.97      2.35 o 
  -2   2   4      147.61      130.57      2.94 o 
  -1   2   4     2986.13     3060.85     19.30 o 
   0   2   4    12368.23    12480.03     25.83 o 
   1   2   4     1176.99     1286.05      9.03 o 
   2   2   4        1.76        0.72      1.85 o 
   3   2   4      773.46      781.40     10.49 o 
   4   2   4       12.24        8.28      2.78 o 
   5   2   4      255.63      247.63      5.90 o 
   6   2   4        6.03        5.50      3.42 o 
   7   2   4      129.11      152.58      5.57 o 
   8   2   4      105.18      126.11      6.35 o 
   9   2   4        2.46       10.98      7.15 o 
  -8   3   4      107.52      115.72      7.93 o 
  -7   3   4        4.75        3.36      5.43 o 
  -6   3   4        6.46        3.36      3.83 o 
  -5   3   4      999.43     1022.97      8.25 o 
  -4   3   4      634.71      591.08      6.00 o 
  -3   3   4      197.72      200.42      6.10 o 
  -2   3   4     2112.60     2051.10      8.36 o 
  -1   3   4      608.56      593.29      6.74 o 
   0   3   4       12.82       13.24      2.53 o 
   1   3   4      460.45      480.29     45.92 o 
   2   3   4      974.17      984.11     13.21 o 
   3   3   4       68.97       67.58      2.77 o 
   4   3   4      206.99      214.31      3.60 o 
   5   3   4       86.94       92.55      6.68 o 
   6   3   4       15.18       19.19      6.41 o 
   7   3   4      195.91      170.05      8.68 o 
   8   3   4      443.27      449.75     19.25 o 
   9   3   4      203.77      189.16      8.01 o 
  -8   4   4        0.97        0.04      5.78 o 
  -7   4   4       78.31       87.66      7.46 o 
  -6   4   4      389.95      398.49     11.45 o 
  -5   4   4       14.51       10.41      4.00 o 
  -4   4   4       59.41       57.36      4.43 o 
  -3   4   4       32.83       33.90      4.07 o 
  -2   4   4      110.40       92.86      5.82 o 
  -1   4   4        3.86        7.31      2.77 o 
   0   4   4      153.23      171.55      4.36 o 
   1   4   4       25.35       19.84      1.46 o 
   2   4   4       44.35       49.49      2.28 o 
   3   4   4       45.59       36.47      2.39 o 
   4   4   4        4.47        5.39      2.29 o 
   5   4   4      102.04      102.44      5.26 o 
   6   4   4        7.50        7.56      4.57 o 
   7   4   4      155.18      148.32      6.47 o 
   8   4   4       35.06       28.29      5.56 o 
   9   4   4        6.77        4.84      5.58 o 
  -7   5   4        0.14        0.51      5.94 o 
  -6   5   4        1.06        1.79      3.82 o 
  -5   5   4       22.59       21.67      4.34 o 
  -4   5   4       64.64       65.62      5.17 o 
  -3   5   4       12.42       13.24      4.25 o 
  -2   5   4       81.87       82.23      6.45 o 
  -1   5   4       45.88       47.30      3.65 o 
   0   5   4       63.98       56.29      3.63 o 
   1   5   4      250.42      251.23      5.22 o 
   2   5   4        1.87        4.09      2.02 o 
   3   5   4        5.64        3.14      2.42 o 
   4   5   4        8.09        5.94      2.61 o 
   5   5   4      959.31      904.28     10.75 o 
   6   5   4      476.27      456.54     18.99 o 
   7   5   4       13.62       13.09      4.94 o 
   8   5   4      232.94      259.15      8.44 o 
   9   5   4        3.24        2.51      5.62 o 
  -7   6   4      135.25      136.13      9.18 o 
  -6   6   4        9.33        9.39      4.35 o 
  -5   6   4       29.59       24.51      4.79 o 
  -4   6   4       22.27       23.55      4.56 o 
  -3   6   4       40.18       47.71      5.12 o 
  -2   6   4        3.01        2.00      4.17 o 
  -1   6   4       89.68       82.82      4.28 o 
   0   6   4      254.75      264.33      5.79 o 
   1   6   4       52.84       43.45      3.82 o 
   2   6   4      618.84      646.79     21.57 o 
   3   6   4       10.26        6.64      3.44 o 
   4   6   4      163.46      170.85      4.22 o 
   5   6   4      262.78      260.14      6.74 o 
   6   6   4      218.02      229.84      7.97 o 
   7   6   4        2.09        1.11      4.86 o 
   8   6   4        0.02        1.83      5.24 o 
  -6   7   4      240.21      275.51      8.13 o 
  -5   7   4      310.12      319.56      8.63 o 
  -4   7   4      656.19      608.33     12.74 o 
  -3   7   4      709.71      735.29     27.75 o 
  -2   7   4        8.79       15.93      4.79 o 
  -1   7   4        3.23        5.37      3.57 o 
   0   7   4       12.78       11.62      3.65 o 
   1   7   4      235.40      242.06      6.14 o 
   2   7   4       14.51       12.32      3.84 o 
   3   7   4      136.64      143.09      5.28 o 
   4   7   4       22.66       19.65      3.72 o 
   5   7   4       23.69       25.44      5.86 o 
   6   7   4       48.14       43.07      7.07 o 
   7   7   4        3.05        5.43      4.82 o 
   8   7   4       15.91       11.67      5.07 o 
  -5   8   4        2.67       -5.39      5.03 o 
  -4   8   4       13.91        9.00      5.18 o 
  -3   8   4       24.60       30.69      5.27 o 
  -2   8   4       33.72       31.88      5.14 o 
  -1   8   4       94.40       86.94      5.89 o 
   0   8   4       34.83       43.11      6.92 o 
   1   8   4        5.83        5.67      6.18 o 
   2   8   4      157.77      180.50      5.68 o 
   3   8   4       69.71       74.43      4.68 o 
   4   8   4       57.63       52.79      4.44 o 
   5   8   4      231.65      237.74      9.58 o 
   6   8   4      112.36      110.41      8.17 o 
   7   8   4       43.79       46.04      7.39 o 
  -4   9   4       12.89       14.11      5.74 o 
  -3   9   4       91.46       91.15      6.62 o 
  -2   9   4       20.79       16.22      5.58 o 
  -1   9   4        3.73        4.39      5.13 o 
   0   9   4       69.81       75.83      6.07 o 
   1   9   4      228.11      233.13     10.51 o 
   2   9   4       15.44       15.13      6.76 o 
   3   9   4       10.56       11.84      6.45 o 
   4   9   4      249.58      271.59     10.28 o 
   5   9   4      174.04      193.23      9.18 o 
   6   9   4        4.27       -1.13      5.86 o 
  -2  10   4       50.76       53.77      6.74 o 
  -1  10   4      160.87      186.56      8.91 o 
   0  10   4        6.07        6.39      5.54 o 
   1  10   4       75.51       67.62      6.30 o 
   2  10   4        1.18        4.81      7.27 o 
   3  10   4        6.52       10.79      6.92 o 
   4  10   4        0.48        3.24      6.76 o 
  -2 -10   5       10.19        6.72      6.96 o 
  -1 -10   5       86.78       93.48      5.75 o 
   0 -10   5       32.27       29.86      5.08 o 
   1 -10   5       22.42       27.62      5.19 o 
  -5  -9   5      109.06      102.28      9.85 o 
  -4  -9   5       12.98       15.24      7.50 o 
  -3  -9   5      222.92      203.08     10.55 o 
  -2  -9   5       45.22       53.43      7.97 o 
  -1  -9   5        1.00        6.39      4.23 o 
   0  -9   5      327.69      290.10      7.99 o 
   1  -9   5       33.85       40.38      5.15 o 
   2  -9   5      216.29      231.35      7.65 o 
   3  -9   5       31.72       17.16      6.80 o 
  -6  -8   5       65.58       72.50      9.50 o 
  -5  -8   5        0.58        7.66      7.35 o 
  -4  -8   5       28.89       30.02      7.78 o 
  -3  -8   5       57.02       62.61      8.01 o 
  -2  -8   5       17.48       14.38      7.03 o 
  -1  -8   5      128.24      135.28      5.76 o 
   0  -8   5        0.09        0.41      4.04 o 
   1  -8   5       81.02       96.74      5.57 o 
   2  -8   5       24.45       34.84      4.86 o 
   3  -8   5       97.43       85.51      8.09 o 
   4  -8   5       60.84       75.59      8.01 o 
   5  -8   5      103.60       98.76      9.15 o 
  -7  -7   5       43.46       43.69      8.83 o 
  -6  -7   5      150.42      144.45     10.16 o 
  -5  -7   5        5.38        4.46      7.03 o 
  -4  -7   5       76.38       80.51      8.21 o 
  -3  -7   5        2.06        1.52      6.41 o 
  -2  -7   5      300.85      311.42      7.27 o 
  -1  -7   5        9.21       13.64      3.84 o 
   0  -7   5      337.27      328.75      7.40 o 
   1  -7   5      133.80      134.84      5.69 o 
   2  -7   5       32.49       41.58      4.53 o 
   3  -7   5      237.34      230.71      9.89 o 
   4  -7   5        0.00        1.80      5.90 o 
   5  -7   5        7.01        4.57      6.18 o 
   6  -7   5       15.55       15.56      6.76 o 
  -8  -6   5       49.11       43.59      6.21 o 
  -7  -6   5       66.83       58.16      8.56 o 
  -6  -6   5       26.59       29.90      7.19 o 
  -5  -6   5      302.98      323.37     11.69 o 
  -4  -6   5       22.11       18.56      6.76 o 
  -3  -6   5      138.96      117.76      8.25 o 
  -2  -6   5        0.01        2.98      3.10 o 
  -1  -6   5      379.59      411.68      7.25 o 
   0  -6   5      303.57      312.23      6.74 o 
   1  -6   5       14.95       13.32      4.02 o 
   2  -6   5        1.56        3.11      3.91 o 
   3  -6   5        0.20        1.17      5.00 o 
   4  -6   5      258.70      249.00     10.01 o 
   5  -6   5        1.17       -1.76      5.75 o 
   6  -6   5       86.29       80.67      8.09 o 
   7  -6   5       61.98       52.41      7.78 o 
  -8  -5   5       52.76       41.35      9.18 o 
  -7  -5   5       70.72       56.20      8.44 o 
  -6  -5   5       36.86       40.06      7.82 o 
  -5  -5   5      662.09      649.36     14.77 o 
  -4  -5   5        2.79        3.13      6.33 o 
  -3  -5   5      125.79      120.10      8.13 o 
  -2  -5   5       22.95       22.87      3.13 o 
  -1  -5   5        2.18        5.18      2.96 o 
   0  -5   5        3.04        6.45      3.15 o 
   1  -5   5      135.81      141.17      5.06 o 
   2  -5   5        0.18        2.82      3.66 o 
   3  -5   5      719.21      712.40     13.99 o 
   4  -5   5      542.01      516.44     12.82 o 
   5  -5   5       19.76       24.08      5.86 o 
   6  -5   5      164.25      170.48      9.30 o 
   7  -5   5       56.67       63.86      7.54 o 
  -8  -4   5       34.97       33.51      5.15 o 
  -7  -4   5       13.52       13.57      4.60 o 
  -6  -4   5        7.93       11.13      4.45 o 
  -5  -4   5       95.67       98.80      7.91 o 
  -4  -4   5        9.13       11.02      4.09 o 
  -3  -4   5        0.63        1.72      5.24 o 
  -2  -4   5      643.94      682.39      7.22 o 
  -1  -4   5      277.71      295.15      5.29 o 
   0  -4   5       50.29       63.27      3.66 o 
   1  -4   5      337.93      348.81      6.39 o 
   2  -4   5      380.13      385.26      8.44 o 
   3  -4   5        0.02        2.85      4.69 o 
   4  -4   5      162.17      146.87      7.74 o 
   5  -4   5      246.19      268.07      9.89 o 
   6  -4   5      577.93      563.77     13.91 o 
   7  -4   5      237.28      241.81     10.51 o 
   8  -4   5        0.95       -2.66      5.75 o 
  -9  -3   5       63.08       57.37      9.46 o 
  -8  -3   5       72.49       71.64      5.61 o 
  -7  -3   5       10.10       11.75      4.31 o 
  -6  -3   5      688.31      692.04     10.17 o 
  -5  -3   5       40.68       40.19      4.59 o 
  -4  -3   5      523.39      560.15     12.00 o 
  -3  -3   5      697.18      676.84      7.72 o 
  -2  -3   5     2000.83     2117.58      9.60 o 
  -1  -3   5       74.45       69.05      2.65 o 
   0  -3   5      771.85      749.41      5.67 o 
   1  -3   5      463.29      459.25      4.67 o 
   2  -3   5      343.44      353.70      6.01 o 
   3  -3   5        0.02        0.52      2.47 o 
   4  -3   5      122.98      121.06      4.24 o 
   5  -3   5      481.82      498.19      7.60 o 
   6  -3   5        3.72        2.81      3.33 o 
   7  -3   5        0.94        2.42      5.28 o 
   8  -3   5       80.62       99.97      8.01 o 
  -9  -2   5       11.60       17.16      8.13 o 
  -8  -2   5       50.49       48.78      5.12 o 
  -7  -2   5       27.18       30.83      4.60 o 
  -6  -2   5       42.71       42.91      5.22 o 
  -5  -2   5       56.91       58.54      4.54 o 
  -4  -2   5       13.62       12.27      3.52 o 
  -3  -2   5       39.89       29.88      3.37 o 
  -2  -2   5       88.28       91.64      2.45 o 
  -1  -2   5       19.94       14.37      1.89 o 
   0  -2   5       35.57       46.31      1.99 o 
   1  -2   5       77.43       94.81      2.66 o 
   2  -2   5      118.63      116.90      2.96 o 
   3  -2   5      296.22      297.41      5.20 o 
   4  -2   5      150.56      130.08      4.37 o 
   5  -2   5      418.25      439.88      7.27 o 
   6  -2   5     1139.15     1071.97     11.39 o 
   7  -2   5       19.56       30.04      4.01 o 
   8  -2   5        5.56        0.92      3.88 o 
   9  -2   5       26.47       12.74      6.10 o 
  -9  -1   5      250.47      248.18     12.27 o 
  -8  -1   5       13.40       13.28      4.50 o 
  -7  -1   5       26.28       23.33      4.23 o 
  -6  -1   5       14.04        7.36      4.16 o 
  -5  -1   5      614.24      621.00     12.35 o 
  -4  -1   5      286.30      304.89      6.18 o 
  -3  -1   5       77.39       85.55      3.79 o 
  -2  -1   5     1176.88     1306.48      9.64 o 
  -1  -1   5        3.45       15.80      1.66 o 
   0  -1   5       36.46       31.56      1.79 o 
   1  -1   5     1729.03     1852.95      7.42 o 
   2  -1   5      406.54      435.71      5.74 o 
   3  -1   5       67.76       64.33      3.29 o 
   4  -1   5        9.28       12.31      3.13 o 
   5  -1   5        0.70        3.71      3.34 o 
   6  -1   5       27.75       41.61      4.15 o 
   7  -1   5       53.64       70.84      4.67 o 
   8  -1   5       22.09       32.42      4.43 o 
   9  -1   5        7.68        5.71      4.00 o 
  -9   0   5       18.36       18.37      7.58 o 
  -8   0   5       85.45       72.42      5.40 o 
  -7   0   5       59.48       57.66      4.87 o 
  -6   0   5      171.39      173.70      8.70 o 
  -5   0   5       12.58       15.84      3.85 o 
  -4   0   5      118.92      122.64      4.59 o 
  -3   0   5        1.80        1.03      2.67 o 
  -2   0   5      324.37      367.40      5.27 o 
  -1   0   5      113.04      156.63      5.22 o 
   0   0   5      230.94      208.79      2.79 o 
   1   0   5      220.69      187.60      2.69 o 
   2   0   5       14.07       11.62      1.76 o 
   3   0   5       35.19       37.19      2.97 o 
   4   0   5      936.09      916.04      9.21 o 
   5   0   5        0.35        2.39      3.24 o 
   6   0   5        3.60        2.79      3.66 o 
   7   0   5       15.51       23.25      3.95 o 
   8   0   5       33.77       51.72      4.61 o 
   9   0   5        1.72        0.31      3.97 o 
  -8   1   5      110.72      104.77      5.70 o 
  -7   1   5       46.82       48.28      4.65 o 
  -6   1   5       75.83       70.45      4.68 o 
  -5   1   5        0.62        0.15      3.62 o 
  -4   1   5      659.81      684.37      5.87 o 
  -3   1   5      799.24      827.16      7.82 o 
  -2   1   5       75.76       91.15      3.20 o 
  -1   1   5     1581.52     1589.40     13.65 o 
   0   1   5       19.05       16.70      1.82 o 
   1   1   5      824.67      797.92      5.79 o 
   2   1   5      193.65      222.08      4.77 o 
   3   1   5     1237.58     1297.25      6.53 o 
   4   1   5      827.34      780.91      8.75 o 
   5   1   5      361.61      375.70      6.95 o 
   6   1   5        8.97        5.34      4.20 o 
   7   1   5       26.12       26.34      3.99 o 
   8   1   5       68.52       52.96      4.73 o 
   9   1   5       29.19       22.62      4.38 o 
  -8   2   5       52.86       46.08      6.68 o 
  -7   2   5       17.29       13.91      5.78 o 
  -6   2   5      235.60      220.10      6.24 o 
  -5   2   5      113.39      108.24      4.80 o 
  -4   2   5      116.66      126.04      3.45 o 
  -3   2   5      177.68      174.71      4.07 o 
  -2   2   5      425.83      420.08      6.18 o 
  -1   2   5      133.93      131.69      2.39 o 
   0   2   5      159.20      159.75      4.06 o 
   1   2   5       10.59        4.79      2.29 o 
   2   2   5      455.54      433.58      5.25 o 
   3   2   5      135.41      126.33      3.87 o 
   4   2   5       57.93       60.81      3.73 o 
   5   2   5        6.38        3.97      3.51 o 
   6   2   5      643.73      670.77      9.54 o 
   7   2   5        3.78        3.86      3.76 o 
   8   2   5      169.48      191.24      6.46 o 
   9   2   5        2.51        9.34      7.03 o 
  -8   3   5      115.82      113.07      8.32 o 
  -7   3   5       21.37       18.10      6.49 o 
  -6   3   5       23.46       23.02      5.94 o 
  -5   3   5        0.01        0.82      5.59 o 
  -4   3   5      191.81      176.70      5.35 o 
  -3   3   5      180.70      183.26      7.66 o 
  -2   3   5       53.65       44.18      1.88 o 
  -1   3   5        5.03        4.18      2.86 o 
   0   3   5        1.92        4.61      2.51 o 
   1   3   5      366.75      350.26      5.43 o 
   2   3   5       76.05       79.61      3.24 o 
   3   3   5      259.96      268.13      4.69 o 
   4   3   5      322.00      305.04      9.07 o 
   5   3   5      117.07      128.19      7.66 o 
   6   3   5      222.66      221.68      9.42 o 
   7   3   5      223.16      205.11      9.73 o 
   8   3   5       28.43       24.31      7.07 o 
   9   3   5       39.13       46.36      6.02 o 
  -7   4   5        7.91        5.90      6.41 o 
  -6   4   5      457.96      439.57     12.47 o 
  -5   4   5        0.34        2.30      3.79 o 
  -4   4   5       88.96       95.52      5.63 o 
  -3   4   5      171.96      145.70      7.93 o 
  -2   4   5       72.25       78.91      4.16 o 
  -1   4   5        0.58        3.19      3.02 o 
   0   4   5       49.30       53.25      3.51 o 
   1   4   5      296.24      299.95      5.53 o 
   2   4   5        1.14        0.70      2.06 o 
   3   4   5       51.51       50.00      3.80 o 
   4   4   5       94.32       80.28      6.53 o 
   5   4   5      335.09      325.13     10.36 o 
   6   4   5       51.51       42.18      4.95 o 
   7   4   5      197.87      201.41      7.19 o 
   8   4   5       25.20       25.84      5.31 o 
   9   4   5       25.92       24.14      5.95 o 
  -7   5   5        8.70        1.25      6.25 o 
  -6   5   5       30.76       38.42      7.31 o 
  -5   5   5        2.95        1.93      4.02 o 
  -4   5   5     1142.13     1187.76     39.28 o 
  -3   5   5      947.71      860.69     13.95 o 
  -2   5   5      758.76      745.62     13.87 o 
  -1   5   5      103.93      106.39      4.67 o 
   0   5   5       28.52       24.80      3.62 o 
   1   5   5        9.59        9.80      3.73 o 
   2   5   5      176.57      174.05      8.77 o 
   3   5   5       64.38       58.54      3.72 o 
   4   5   5      200.17      195.15      4.20 o 
   5   5   5      411.68      401.43      9.20 o 
   6   5   5       53.44       61.63      5.09 o 
   7   5   5       68.66       62.54      5.62 o 
   8   5   5        8.27       10.09      5.08 o 
  -6   6   5       17.74       10.67      7.00 o 
  -5   6   5        0.00        2.13      4.49 o 
  -4   6   5        0.80        0.90      4.37 o 
  -3   6   5        7.72        6.54      4.49 o 
  -2   6   5       33.69       32.75      6.76 o 
  -1   6   5       42.94       40.26      4.20 o 
   0   6   5       80.75       76.07      4.40 o 
   1   6   5      309.31      300.44     10.57 o 
   2   6   5      145.62      142.30      5.76 o 
   3   6   5      351.55      345.51     10.32 o 
   4   6   5      917.96      952.18     19.83 o 
   5   6   5      104.28      110.37      7.58 o 
   6   6   5       38.39       41.30      4.90 o 
   7   6   5        2.37        2.51      4.84 o 
   8   6   5      112.44      109.15      6.88 o 
  -5   7   5        1.36        0.02      5.02 o 
  -4   7   5      130.61      142.75      6.72 o 
  -3   7   5      392.27      370.02      8.84 o 
  -2   7   5        0.08        5.20      4.53 o 
  -1   7   5      168.00      161.61      5.57 o 
   0   7   5        4.67        5.06      3.67 o 
   1   7   5       49.19       50.09      4.36 o 
   2   7   5        2.12        2.21      3.67 o 
   3   7   5      563.26      526.89      8.43 o 
   4   7   5      260.50      268.67      9.26 o 
   5   7   5      314.55      330.45     11.10 o 
   6   7   5       60.51       59.99      7.23 o 
   7   7   5       62.46       61.28      7.74 o 
  -4   8   5       31.63       33.11      5.52 o 
  -3   8   5       10.09       12.23      5.35 o 
  -2   8   5        0.38        2.42      4.86 o 
  -1   8   5       19.08       20.36      6.92 o 
   0   8   5        9.15       14.19      6.76 o 
   1   8   5        3.99       12.03      3.88 o 
   2   8   5      441.65      443.43      8.26 o 
   3   8   5        7.99        5.46      3.85 o 
   4   8   5       48.71       52.22      4.63 o 
   5   8   5      742.55      746.60     15.71 o 
   6   8   5        0.07        3.36      6.41 o 
   7   8   5       11.48        7.66      6.80 o 
  -3   9   5       13.91       11.94      5.57 o 
  -2   9   5       18.54       13.53      5.37 o 
  -1   9   5       23.47       15.49      5.32 o 
   0   9   5      131.55      116.98      9.15 o 
   1   9   5       49.02       58.59      7.93 o 
   2   9   5       61.03       71.80      8.01 o 
   3   9   5        4.28        1.49      6.37 o 
   4   9   5       65.83       64.29      6.80 o 
   5   9   5       19.29       18.60      6.33 o 
  -1  10   5       76.79       86.70      6.97 o 
   0  10   5      177.90      210.04      8.31 o 
   1  10   5       23.17       26.34      7.66 o 
   2  10   5        2.39        3.48      7.11 o 
   3  10   5        2.41        2.38      6.72 o 
  -4  -9   6        0.64        7.54      7.89 o 
  -3  -9   6       21.80       24.66      7.74 o 
  -2  -9   6       15.72       10.44      7.19 o 
  -1  -9   6       20.50       29.74      4.56 o 
   0  -9   6       61.25       69.29      5.48 o 
   1  -9   6      150.75      127.75      6.44 o 
   2  -9   6       93.21      102.06      6.33 o 
  -5  -8   6      152.08      149.88     10.71 o 
  -4  -8   6       26.23       26.15      7.78 o 
  -3  -8   6       21.17       18.02      7.35 o 
  -2  -8   6       85.97       94.89      8.60 o 
  -1  -8   6      133.53      138.31      8.03 o 
   0  -8   6       88.10       89.96      5.43 o 
   1  -8   6       68.72       70.74      5.34 o 
   2  -8   6       17.78       24.98      4.93 o 
   3  -8   6       78.16       78.87      7.74 o 
   4  -8   6       30.01       22.67      7.11 o 
  -6  -7   6       43.47       24.19      8.48 o 
  -5  -7   6        0.21       -1.72      7.50 o 
  -4  -7   6       49.08       36.35      7.93 o 
  -3  -7   6       89.54       82.31      8.44 o 
  -2  -7   6      121.77      136.13      8.95 o 
  -1  -7   6      115.85      105.04      5.06 o 
   0  -7   6       72.27       61.31      4.61 o 
   1  -7   6      133.66      140.95      5.83 o 
   2  -7   6       14.38       16.77      4.33 o 
   3  -7   6        4.42        7.54      5.78 o 
   4  -7   6        2.23        3.87      6.18 o 
   5  -7   6        8.23       10.08      6.41 o 
  -7  -6   6       54.34       61.75      8.83 o 
  -6  -6   6      148.88      176.81     10.55 o 
  -5  -6   6        2.04        5.12      6.53 o 
  -4  -6   6      302.25      275.14     11.02 o 
  -3  -6   6      967.80      992.36     18.06 o 
  -2  -6   6       81.64       81.90      4.24 o 
  -1  -6   6       10.77       18.52      3.83 o 
   0  -6   6        2.52        0.60      3.61 o 
   1  -6   6      378.07      383.16      7.81 o 
   2  -6   6       97.39       95.00      5.34 o 
   3  -6   6       87.17       83.25      7.11 o 
   4  -6   6        5.39        8.99      5.94 o 
   5  -6   6       42.83       36.03      6.92 o 
   6  -6   6       50.61       64.96      7.93 o 
  -8  -5   6       49.42       42.60      8.99 o 
  -7  -5   6        1.58        0.63      7.70 o 
  -6  -5   6      109.18      105.17      9.26 o 
  -5  -5   6      341.90      354.25     12.27 o 
  -4  -5   6        4.13       -0.98      6.10 o 
  -3  -5   6       22.26       26.97      7.00 o 
  -2  -5   6       89.37      105.20      4.17 o 
  -1  -5   6       15.47       15.89      3.45 o 
   0  -5   6       84.07       92.91      4.69 o 
   1  -5   6       39.76       39.65      4.12 o 
   2  -5   6        4.41        7.16      4.04 o 
   3  -5   6       64.51       61.95      6.45 o 
   4  -5   6       27.59       26.62      6.18 o 
   5  -5   6      106.25       89.34      7.70 o 
   6  -5   6      406.96      439.64     13.68 o 
   7  -5   6      101.56       77.89      8.17 o 
  -8  -4   6       26.28       23.84      5.27 o 
  -7  -4   6      112.47      113.37      6.38 o 
  -6  -4   6        9.03       12.36      4.49 o 
  -5  -4   6      121.63      120.18      5.71 o 
  -4  -4   6       88.28       94.53      5.58 o 
  -3  -4   6      125.52      125.34      5.44 o 
  -2  -4   6      179.78      175.84      4.50 o 
  -1  -4   6        2.70        0.42      2.92 o 
   0  -4   6      146.63      154.15      4.86 o 
   1  -4   6      425.20      444.95      7.44 o 
   2  -4   6        0.02       -2.18      3.56 o 
   3  -4   6        0.02        1.41      5.04 o 
   4  -4   6      120.55      104.23      7.50 o 
   5  -4   6      237.47      199.28      9.18 o 
   6  -4   6       20.63       32.99      6.37 o 
   7  -4   6       27.54       12.94      6.02 o 
  -8  -3   6      227.05      237.22      7.94 o 
  -7  -3   6        0.24       -6.23      6.84 o 
  -6  -3   6       11.24        6.58      4.29 o 
  -5  -3   6        8.87        9.02      4.30 o 
  -4  -3   6      844.33      852.94     10.58 o 
  -3  -3   6      267.98      265.84      6.37 o 
  -2  -3   6      135.14      116.37      3.19 o 
  -1  -3   6      359.06      364.10      4.92 o 
   0  -3   6      717.71      742.72      6.22 o 
   1  -3   6      868.54      882.18      7.07 o 
   2  -3   6      330.15      337.49      4.79 o 
   3  -3   6       91.16      118.69      5.61 o 
   4  -3   6       59.26       44.01      3.68 o 
   5  -3   6      244.07      284.22      6.18 o 
   6  -3   6       28.42       41.51      6.45 o 
   7  -3   6        5.38       16.41      6.14 o 
   8  -3   6      240.97      284.84     11.49 o 
  -8  -2   6       31.57       37.28      7.68 o 
  -7  -2   6       16.02       16.76      4.58 o 
  -6  -2   6        0.21       -1.36      4.16 o 
  -5  -2   6        0.30       -2.66      4.17 o 
  -4  -2   6        3.22        4.02      3.84 o 
  -3  -2   6        2.67        7.00      3.55 o 
  -2  -2   6      267.08      277.12      5.48 o 
  -1  -2   6       13.86        8.92      2.16 o 
   0  -2   6      173.27      170.55      2.99 o 
   1  -2   6        6.07       11.30      1.88 o 
   2  -2   6        9.80       13.88      2.38 o 
   3  -2   6       83.96       88.99      5.47 o 
   4  -2   6       14.71       13.46      3.31 o 
   5  -2   6        0.57        1.51      3.42 o 
   6  -2   6      163.33      172.99      5.70 o 
   7  -2   6        6.48        2.66      3.79 o 
   8  -2   6      294.80      293.18      7.83 o 
  -8  -1   6       95.48       92.56      5.90 o 
  -7  -1   6        7.83        2.33      4.20 o 
  -6  -1   6      285.33      289.31     13.00 o 
  -5  -1   6      106.66      100.80      5.49 o 
  -4  -1   6       10.23        7.45      3.80 o 
  -3  -1   6       66.63       66.09      4.11 o 
  -2  -1   6        1.02        0.87      2.82 o 
  -1  -1   6        4.05        2.88      1.67 o 
   0  -1   6      136.01      123.40      2.67 o 
   1  -1   6        6.44       10.35      1.84 o 
   2  -1   6       47.83       39.55      2.32 o 
   3  -1   6      465.60      468.93      6.89 o 
   4  -1   6      473.02      475.29     10.87 o 
   5  -1   6       76.88       72.41      4.46 o 
   6  -1   6      609.69      584.80      9.04 o 
   7  -1   6       67.98       72.64      4.88 o 
   8  -1   6       25.76       18.91      4.33 o 
  -8   0   6       26.78       29.16      4.98 o 
  -7   0   6       27.10       30.34      4.63 o 
  -6   0   6      184.77      182.11      6.09 o 
  -5   0   6      198.67      192.35      5.86 o 
  -4   0   6       76.58       74.32      4.30 o 
  -3   0   6      546.38      516.57      7.11 o 
  -2   0   6      657.54      654.72     12.25 o 
  -1   0   6      838.13      924.01     14.22 o 
   0   0   6      860.87      882.43      9.03 o 
   1   0   6      221.01      231.86      3.21 o 
   2   0   6      380.02      427.37      6.11 o 
   3   0   6       95.59       98.26      2.69 o 
   4   0   6       29.35       23.68      3.37 o 
   5   0   6       35.90       36.69      3.95 o 
   6   0   6      190.11      197.43      6.05 o 
   7   0   6       43.13       41.73      4.35 o 
   8   0   6        5.96        8.60      4.17 o 
   9   0   6       81.28       86.69      5.65 o 
  -8   1   6       29.76       21.93      6.21 o 
  -7   1   6       64.59       65.95      4.96 o 
  -6   1   6       44.60       42.17      4.42 o 
  -5   1   6       27.53       25.54      4.03 o 
  -4   1   6       91.47       94.98      5.04 o 
  -3   1   6       31.31       33.87      3.29 o 
  -2   1   6      103.07      102.51     13.76 o 
  -1   1   6       39.36       51.61      3.84 o 
   0   1   6        7.59        4.02      1.81 o 
   1   1   6      271.81      245.03      4.66 o 
   2   1   6      221.04      264.51      3.96 o 
   3   1   6     1608.16     1608.21      8.26 o 
   4   1   6      179.96      204.08      5.47 o 
   5   1   6       13.03       10.31      3.63 o 
   6   1   6      143.32      124.45      5.35 o 
   7   1   6       49.45       46.02      4.59 o 
   8   1   6      288.74      264.65      7.60 o 
   9   1   6       67.70       74.78      5.46 o 
  -8   2   6       16.71       20.60      6.49 o 
  -7   2   6       17.46       16.30      6.49 o 
  -6   2   6      593.74      556.62     13.56 o 
  -5   2   6      147.08      152.97      8.52 o 
  -4   2   6       38.07       42.60      3.72 o 
  -3   2   6     1004.64      972.65     12.00 o 
  -2   2   6       69.85       69.59      3.54 o 
  -1   2   6      150.37      152.62      2.89 o 
   0   2   6       62.75       62.52      3.46 o 
   1   2   6       27.11       32.63      2.99 o 
   2   2   6      338.79      317.89      5.17 o 
   3   2   6       32.02       26.11      2.41 o 
   4   2   6      130.07      140.50      4.96 o 
   5   2   6       72.73       71.73      4.52 o 
   6   2   6      127.02      135.14      5.47 o 
   7   2   6       12.82       11.62      4.10 o 
   8   2   6       12.79       19.21      4.52 o 
   9   2   6       24.37       27.05      4.72 o 
  -8   3   6      279.72      286.05     11.57 o 
  -7   3   6       40.24       42.13      6.88 o 
  -6   3   6        5.92        6.88      6.18 o 
  -5   3   6        2.54        1.06      5.43 o 
  -4   3   6        1.11       -1.84      5.59 o 
  -3   3   6      197.09      210.19      8.87 o 
  -2   3   6       49.40       45.44      3.94 o 
  -1   3   6      494.14      507.82      7.39 o 
   0   3   6       93.83       83.75      3.90 o 
   1   3   6      168.73      195.43      5.32 o 
   2   3   6       44.49       48.04      3.30 o 
   3   3   6      651.08      620.45      6.93 o 
   4   3   6      748.48      752.50     13.76 o 
   5   3   6      146.79      141.40      8.13 o 
   6   3   6        3.15        1.72      5.78 o 
   7   3   6      134.68      124.91      8.52 o 
   8   3   6       45.71       51.16      7.86 o 
   9   3   6       50.84       46.43      8.52 o 
  -7   4   6       11.29        6.68      6.45 o 
  -6   4   6       49.33       49.87      7.31 o 
  -5   4   6       39.55       39.71      7.00 o 
  -4   4   6       55.28       53.64      4.46 o 
  -3   4   6        2.44       -2.07      5.35 o 
  -2   4   6      282.68      276.94      6.55 o 
  -1   4   6       43.74       43.25      4.02 o 
   0   4   6      765.57      774.00      8.94 o 
   1   4   6      340.82      333.86      6.26 o 
   2   4   6       24.20       21.92      3.16 o 
   3   4   6      580.55      581.67      7.32 o 
   4   4   6      354.63      329.23     10.12 o 
   5   4   6       98.44      104.27      7.43 o 
   6   4   6      773.76      787.80     15.75 o 
   7   4   6       28.37       20.24      7.03 o 
   8   4   6       10.17        7.89      5.11 o 
  -7   5   6       62.90       63.24      8.01 o 
  -6   5   6      134.89      133.23      9.22 o 
  -5   5   6      610.65      630.49     15.20 o 
  -4   5   6      374.98      360.38      8.13 o 
  -3   5   6      121.83      125.14      8.21 o 
  -2   5   6        1.81        1.75      4.02 o 
  -1   5   6      365.71      367.53      7.27 o 
   0   5   6       14.31       14.03      3.62 o 
   1   5   6      149.06      145.51      5.07 o 
   2   5   6        2.44        3.60      3.40 o 
   3   5   6      372.48      376.13     12.55 o 
   4   5   6      687.97      685.98     13.91 o 
   5   5   6       57.00       60.85      6.68 o 
   6   5   6        1.62        0.51      4.29 o 
   7   5   6        0.00        0.62      4.64 o 
   8   5   6       37.31       26.68      5.72 o 
  -6   6   6      107.29      100.68      8.91 o 
  -5   6   6       99.51       96.38      6.11 o 
  -4   6   6        1.99        4.15      4.67 o 
  -3   6   6        9.21        2.76      4.12 o 
  -2   6   6       11.30       11.72      5.94 o 
  -1   6   6      219.25      211.78      6.22 o 
   0   6   6      232.15      258.89      6.48 o 
   1   6   6       94.21       93.25      4.82 o 
   2   6   6        7.13       12.05      3.85 o 
   3   6   6       80.51       96.07      4.74 o 
   4   6   6        0.01        0.51      5.24 o 
   5   6   6      329.24      288.28     10.71 o 
   6   6   6       32.67       35.96      6.72 o 
   7   6   6      323.77      311.69     12.12 o 
   8   6   6        3.31        2.93      7.31 o 
  -5   7   6      127.66      140.92      6.93 o 
  -4   7   6       21.62       28.00      5.23 o 
  -3   7   6        2.48        4.19      4.97 o 
  -2   7   6        8.74        5.67      6.80 o 
  -1   7   6      114.26       96.96      5.13 o 
   0   7   6        0.15        2.59      3.69 o 
   1   7   6       35.68       25.89      4.04 o 
   2   7   6       82.73       81.61      4.71 o 
   3   7   6       43.64       41.84      4.28 o 
   4   7   6      204.35      192.21      9.11 o 
   5   7   6      193.41      178.06      9.34 o 
   6   7   6       68.38       86.76      8.32 o 
   7   7   6      257.46      284.88     12.27 o 
  -4   8   6        8.23        1.80      5.39 o 
  -3   8   6       38.86       43.48      5.79 o 
  -2   8   6       25.92       25.77      5.42 o 
  -1   8   6       28.18       47.49      7.74 o 
   0   8   6       53.97       41.34      4.51 o 
   1   8   6        0.53        1.99      3.90 o 
   2   8   6       84.22       77.10      4.99 o 
   3   8   6       32.93       37.73      5.26 o 
   4   8   6        3.34       -0.66      5.94 o 
   5   8   6        0.35       -1.45      6.33 o 
   6   8   6        8.31       11.02      6.57 o 
  -2   9   6       20.83       27.63      5.79 o 
  -1   9   6        0.20        3.08      5.23 o 
   0   9   6       42.20       29.62      7.27 o 
   1   9   6        1.33        2.19      6.41 o 
   2   9   6        0.00       -0.04      6.41 o 
   3   9   6        0.05        0.38      4.05 o 
   4   9   6        8.80        7.82      6.18 o 
   5   9   6       48.80       56.67      7.54 o 
   1  10   6        9.54       15.59      7.23 o 
  -2  -9   7        0.76       -2.03      7.93 o 
  -1  -9   7        1.79        4.89      7.39 o 
   0  -9   7       63.46       61.76      5.27 o 
   1  -9   7        8.87        8.09      4.70 o 
  -4  -8   7      121.22      132.37     10.71 o 
  -3  -8   7      140.03      133.98      9.73 o 
  -2  -8   7        0.91        1.72      7.19 o 
  -1  -8   7       46.13       61.01      8.25 o 
   0  -8   7        1.60        2.86      4.12 o 
   1  -8   7       17.52       13.07      4.43 o 
   2  -8   7      109.96      118.99      6.44 o 
   3  -8   7       39.54       48.58      7.54 o 
  -6  -7   7        7.02       11.53      7.62 o 
  -5  -7   7        4.62       11.49      7.46 o 
  -4  -7   7       27.56       28.30      7.78 o 
  -3  -7   7      113.49      118.97      9.30 o 
  -2  -7   7        7.02       13.72      6.92 o 
  -1  -7   7        8.64       11.61      3.85 o 
   0  -7   7      157.54      158.60      6.07 o 
   1  -7   7        0.92        4.59      4.19 o 
   2  -7   7        0.27        2.35      4.31 o 
   3  -7   7       13.07       16.73      6.21 o 
   4  -7   7       80.70       57.69      7.89 o 
  -6  -6   7        5.08        9.61      7.43 o 
  -5  -6   7       22.70       22.04      7.43 o 
  -4  -6   7        9.50        8.91      6.76 o 
  -3  -6   7        1.81       -1.09      6.45 o 
  -2  -6   7       29.07       39.63      7.15 o 
  -1  -6   7       97.98       90.01      4.65 o 
   0  -6   7       33.58       40.25      4.26 o 
   1  -6   7      448.20      447.62     22.34 o 
   2  -6   7      192.16      169.86      6.25 o 
   3  -6   7       34.24       26.69      6.21 o 
   4  -6   7      334.46      359.60     12.35 o 
   5  -6   7      235.82      193.19     10.44 o 
  -7  -5   7       25.60       20.79      8.01 o 
  -6  -5   7       59.84       73.24      8.36 o 
  -5  -5   7      275.99      278.39     11.37 o 
  -4  -5   7      304.22      319.35     11.37 o 
  -3  -5   7      881.43      848.61     16.73 o 
  -2  -5   7      468.55      499.64     12.94 o 
  -1  -5   7       36.79       44.10      4.05 o 
   0  -5   7      815.03      818.96     10.21 o 
   1  -5   7      321.55      337.58      7.46 o 
   2  -5   7       20.43       25.31      4.30 o 
   3  -5   7      490.41      445.15     12.23 o 
   4  -5   7      281.14      315.95     11.29 o 
   5  -5   7       51.46       36.11      7.00 o 
   6  -5   7        1.83        5.35      6.25 o 
  -7  -4   7       13.72       18.94      6.18 o 
  -6  -4   7       40.67       39.98      5.15 o 
  -5  -4   7      139.69      118.04      5.94 o 
  -4  -4   7      139.03      152.90      6.18 o 
  -3  -4   7       54.99       55.59      5.12 o 
  -2  -4   7      243.23      239.97      9.46 o 
  -1  -4   7        7.96        3.57      3.14 o 
   0  -4   7       20.80       20.92      3.73 o 
   1  -4   7       25.36       31.34      4.14 o 
   2  -4   7       20.08       16.55      4.08 o 
   3  -4   7      714.18      681.26     14.03 o 
   4  -4   7      553.54      542.12     13.29 o 
   5  -4   7       29.85       30.09      6.37 o 
   6  -4   7        0.10        0.55      5.90 o 
   7  -4   7       35.55       28.80      6.88 o 
  -8  -3   7       48.54       52.70      5.70 o 
  -7  -3   7       93.98       87.82      9.40 o 
  -6  -3   7       48.91       48.19      5.18 o 
  -5  -3   7       62.68       59.81      5.15 o 
  -4  -3   7      137.50      131.76      6.53 o 
  -3  -3   7        8.71        6.67      4.13 o 
  -2  -3   7       11.48       10.10      2.47 o 
  -1  -3   7      209.51      217.24      4.43 o 
   0  -3   7        3.08        4.97      2.48 o 
   1  -3   7      138.28      145.37      4.04 o 
   2  -3   7      224.12      241.08      4.56 o 
   3  -3   7      290.75      278.87      7.54 o 
   4  -3   7       98.03       89.03      4.37 o 
   5  -3   7       50.72       58.78      6.49 o 
   6  -3   7        0.15        0.82      5.63 o 
   7  -3   7        1.20        3.48      5.98 o 
  -8  -2   7      250.43      260.91      8.52 o 
  -7  -2   7        6.98        5.58      4.62 o 
  -6  -2   7       74.57       73.67      5.26 o 
  -5  -2   7        8.09        5.38      3.87 o 
  -4  -2   7      103.14      119.42      5.35 o 
  -3  -2   7       62.32       59.18      4.52 o 
  -2  -2   7       51.50       47.43      2.77 o 
  -1  -2   7      143.50      166.29      3.77 o 
   0  -2   7       76.86       83.21      2.76 o 
   1  -2   7        4.06        3.07      2.13 o 
   2  -2   7        0.02       -0.77      2.49 o 
   3  -2   7       41.08       34.79      3.69 o 
   4  -2   7        9.48        7.87      3.58 o 
   5  -2   7       62.45       63.60      4.34 o 
   6  -2   7        5.52        9.94      3.77 o 
   7  -2   7      204.55      193.89      6.49 o 
   8  -2   7        1.07       13.76      6.41 o 
  -8  -1   7       35.77       42.01      5.39 o 
  -7  -1   7        6.12        8.67      4.47 o 
  -6  -1   7      235.78      218.76      6.84 o 
  -5  -1   7      152.73      156.38      5.82 o 
  -4  -1   7       61.27       49.52      4.52 o 
  -3  -1   7       67.93       76.49      4.46 o 
  -2  -1   7      336.86      318.35      6.41 o 
  -1  -1   7       79.95       93.25      2.78 o 
   0  -1   7      107.62      127.72      2.97 o 
   1  -1   7      247.80      244.53      3.67 o 
   2  -1   7        0.56        0.89      2.30 o 
   3  -1   7       84.58       77.91      4.21 o 
   4  -1   7        7.96       16.68      3.71 o 
   5  -1   7       74.15       75.83      4.49 o 
   6  -1   7        0.56        0.78      3.65 o 
   7  -1   7       20.87       29.63      4.39 o 
   8  -1   7       33.77       42.29      4.87 o 
  -8   0   7       13.97       14.89      6.37 o 
  -7   0   7      136.78      143.61      6.23 o 
  -6   0   7      127.62      120.31      5.69 o 
  -5   0   7       52.64       46.11      4.38 o 
  -4   0   7        5.26        5.86      3.78 o 
  -3   0   7       62.60       59.36      4.07 o 
  -2   0   7      252.08      258.22      5.58 o 
  -1   0   7     1089.52     1111.82      7.98 o 
   0   0   7      338.65      309.72      3.94 o 
   1   0   7       33.37       32.21      2.21 o 
   2   0   7      306.65      289.89      4.52 o 
   3   0   7        2.94        1.58      2.18 o 
   4   0   7      144.03      159.27      5.36 o 
   5   0   7      209.83      186.06      5.97 o 
   6   0   7      148.12      156.85      5.78 o 
   7   0   7       87.81       66.95      5.02 o 
   8   0   7        9.40       12.54      4.52 o 
  -8   1   7       33.00       32.28      6.84 o 
  -7   1   7        1.01       -0.39      6.29 o 
  -6   1   7        8.44        8.52      6.02 o 
  -5   1   7        1.99        3.20      5.71 o 
  -4   1   7      185.84      166.51      8.60 o 
  -3   1   7      732.85      773.25      8.52 o 
  -2   1   7      904.88      899.60     21.52 o 
  -1   1   7       25.86       25.39      2.60 o 
   0   1   7        0.21        1.00      2.17 o 
   1   1   7      433.72      446.52      6.51 o 
   2   1   7       37.08       37.57      2.68 o 
   3   1   7       90.31       87.83      3.02 o 
   4   1   7       20.44       15.17      3.74 o 
   5   1   7        0.56        3.37      3.75 o 
   6   1   7       28.11       30.88      4.27 o 
   7   1   7       78.83       62.79      5.11 o 
   8   1   7        2.77        0.42      4.36 o 
  -7   2   7        0.24        2.42      6.41 o 
  -6   2   7      115.10      113.46      8.32 o 
  -5   2   7       80.77       81.84      7.70 o 
  -4   2   7        5.29        6.68      6.06 o 
  -3   2   7      590.98      597.66     13.13 o 
  -2   2   7       24.21       23.23      3.80 o 
  -1   2   7       86.59       81.23      4.32 o 
   0   2   7      376.42      374.90      6.57 o 
   1   2   7        0.06        1.55      3.02 o 
   2   2   7      223.37      210.54      4.91 o 
   3   2   7      147.55      144.03      4.08 o 
   4   2   7      233.17      240.92      6.38 o 
   5   2   7      334.70      304.87      7.21 o 
   6   2   7      370.72      404.34      8.38 o 
   7   2   7       47.77       64.76      5.12 o 
   8   2   7       16.70       22.52      4.80 o 
  -7   3   7        1.16       -6.29      6.49 o 
  -6   3   7      241.24      254.94     11.02 o 
  -5   3   7      779.22      771.89     16.18 o 
  -4   3   7      884.99      829.57     16.02 o 
  -3   3   7      168.30      163.60      8.32 o 
  -2   3   7        0.34        4.12      3.81 o 
  -1   3   7      703.29      725.46      9.27 o 
   0   3   7       84.10       89.79      4.42 o 
   1   3   7      201.75      212.44      5.45 o 
   2   3   7      252.71      250.76      5.55 o 
   3   3   7       87.58       74.07      7.89 o 
   4   3   7       10.89        3.95      5.43 o 
   5   3   7      300.70      322.55     10.75 o 
   6   3   7      131.24      113.38      7.78 o 
   7   3   7       37.03       29.66      6.92 o 
   8   3   7        0.00       -1.49      7.11 o 
  -7   4   7        1.69        5.86      6.92 o 
  -6   4   7        0.09        4.85      6.80 o 
  -5   4   7        2.81       -0.82      6.49 o 
  -4   4   7       33.44       28.84      6.84 o 
  -3   4   7       26.30       29.43      6.29 o 
  -2   4   7        3.46        6.92      4.13 o 
  -1   4   7       11.32        9.45      3.91 o 
   0   4   7      133.58      124.60      5.08 o 
   1   4   7       29.05       32.71      3.96 o 
   2   4   7      414.55      413.56      7.09 o 
   3   4   7      639.57      664.80     13.87 o 
   4   4   7       37.29       33.03      6.33 o 
   5   4   7        8.17        9.26      5.43 o 
   6   4   7      434.59      414.04     12.43 o 
   7   4   7       24.41       36.93      7.19 o 
   8   4   7        1.23        4.26      6.88 o 
  -6   5   7       92.95      108.46      9.34 o 
  -5   5   7        0.38        1.45      6.57 o 
  -4   5   7       22.88       26.36      4.66 o 
  -3   5   7        8.06        7.78      6.37 o 
  -2   5   7      185.73      184.41      6.15 o 
  -1   5   7        3.75        3.09      4.11 o 
   0   5   7       21.68       22.79      4.21 o 
   1   5   7      232.52      241.08      6.25 o 
   2   5   7       50.47       50.71      4.18 o 
   3   5   7      192.50      181.65      5.35 o 
   4   5   7       61.32       51.59      6.41 o 
   5   5   7      136.52      131.28      8.56 o 
   6   5   7        2.79        1.21      6.33 o 
   7   5   7       93.50      108.49      9.18 o 
   8   5   7        0.78        7.54      7.43 o 
  -5   6   7        0.38        0.70      6.68 o 
  -4   6   7        0.13        1.43      4.59 o 
  -3   6   7      168.00      162.59      9.42 o 
  -2   6   7       13.84       14.62      6.53 o 
  -1   6   7        3.01        3.16      3.93 o 
   0   6   7        1.93        5.11      3.84 o 
   1   6   7      225.25      196.95      8.83 o 
   2   6   7        3.88       10.26      3.73 o 
   3   6   7       54.11       49.64      4.23 o 
   4   6   7       96.07       98.53      7.66 o 
   5   6   7      109.20      109.20      8.48 o 
   6   6   7      282.90      266.35     11.29 o 
   7   6   7       48.29       62.45      8.29 o 
  -4   7   7       29.97       35.14      5.57 o 
  -3   7   7       40.97       36.89      5.53 o 
  -2   7   7       24.54       29.43      7.07 o 
  -1   7   7      115.42      116.31      5.63 o 
   0   7   7        3.95        4.58      3.96 o 
   1   7   7      180.71      149.14      5.84 o 
   2   7   7       39.21       33.07      4.29 o 
   3   7   7      117.49      128.12      5.43 o 
   4   7   7        6.35        2.03      6.25 o 
   5   7   7       59.07       64.80      7.89 o 
   6   7   7       74.39       73.75      8.64 o 
  -3   8   7       29.34       29.75      5.63 o 
  -2   8   7       89.28      100.44      9.26 o 
  -1   8   7      176.05      174.58      6.68 o 
   0   8   7      115.74      105.07      5.70 o 
   1   8   7       49.99       58.83      4.98 o 
   2   8   7        8.26       15.17      4.34 o 
   3   8   7       22.58       24.88      7.52 o 
   4   8   7       10.57        8.52      6.29 o 
   5   8   7       21.45       25.52      7.03 o 
  -1   9   7       65.41       88.01      9.26 o 
   0   9   7       25.67       30.29      7.35 o 
   1   9   7       35.36       41.08      7.39 o 
   2   9   7      211.42      237.76      7.30 o 
   3   9   7      124.89      121.63      8.83 o 
   4   9   7        3.33        4.85      6.53 o 
  -3  -8   8        5.85        5.47      8.05 o 
  -2  -8   8       75.63       62.22      8.79 o 
  -1  -8   8      473.75      509.21     15.83 o 
   0  -8   8       43.97       37.61      4.97 o 
   1  -8   8        0.98        3.09      4.67 o 
   2  -8   8      110.38      119.77      6.62 o 
  -5  -7   8       61.11       68.55      9.54 o 
  -4  -7   8      140.61      101.42      9.50 o 
  -3  -7   8        2.29        1.06      7.43 o 
  -2  -7   8        2.00        2.50      7.43 o 
  -1  -7   8       35.51       24.39      7.35 o 
   0  -7   8        4.37        6.09      4.17 o 
   1  -7   8       64.11       52.71      5.11 o 
   2  -7   8        7.99        3.00      4.51 o 
   3  -7   8       68.27       65.54      7.74 o 
   4  -7   8       96.70       83.95      8.64 o 
  -6  -6   8        6.27        3.87      7.78 o 
  -5  -6   8      126.44       98.06      9.38 o 
  -4  -6   8       38.79       47.29      8.48 o 
  -3  -6   8       16.30       12.82      7.39 o 
  -2  -6   8       35.29       30.99      7.19 o 
  -1  -6   8      177.03      191.12      9.97 o 
   0  -6   8      299.14      289.83      7.28 o 
   1  -6   8       55.96       53.49      4.92 o 
   2  -6   8       13.93       15.68      4.58 o 
   3  -6   8       32.83       36.23      6.76 o 
   4  -6   8      111.55      105.88      8.64 o 
   5  -6   8       56.30       52.96      7.97 o 
  -6  -5   8      248.05      250.68     12.27 o 
  -5  -5   8       38.82       32.63      8.36 o 
  -4  -5   8      134.89      135.54      9.65 o 
  -3  -5   8       38.25       46.39      7.58 o 
  -2  -5   8        6.35        7.46      6.72 o 
  -1  -5   8       62.80       57.53      4.29 o 
   0  -5   8      426.18      442.47      8.14 o 
   1  -5   8      372.30      382.57      8.68 o 
   2  -5   8      285.22      269.78      7.38 o 
   3  -5   8        6.46       11.10      5.78 o 
   4  -5   8       86.74       72.54      7.46 o 
   5  -5   8        3.46        8.21      6.49 o 
   6  -5   8       12.09        2.11      6.37 o 
  -7  -4   8      101.74      109.44      8.99 o 
  -6  -4   8       48.37       51.70      5.73 o 
  -5  -4   8       20.49       17.07      4.93 o 
  -4  -4   8        9.03       14.56      4.81 o 
  -3  -4   8        1.15        4.98      4.33 o 
  -2  -4   8        9.65       10.06      4.46 o 
  -1  -4   8       99.22      111.91      4.72 o 
   0  -4   8       14.75       17.38      3.74 o 
   1  -4   8      134.85      151.55      5.65 o 
   2  -4   8        1.73        7.67      3.97 o 
   3  -4   8        7.42        1.64      5.16 o 
   4  -4   8        0.17        2.54      5.55 o 
   5  -4   8      124.02      164.70      9.34 o 
   6  -4   8       33.38       16.77      6.53 o 
  -7  -3   8       42.21       45.13      5.64 o 
  -6  -3   8        0.79        1.00      4.55 o 
  -5  -3   8       47.53       46.95      5.03 o 
  -4  -3   8       50.96       51.62      5.04 o 
  -3  -3   8       62.77       65.26      4.86 o 
  -2  -3   8       42.58       41.74      4.73 o 
  -1  -3   8        9.27        8.76      2.88 o 
   0  -3   8      184.70      186.84      3.87 o 
   1  -3   8      271.74      237.86      4.78 o 
   2  -3   8       67.68       49.84      3.32 o 
   3  -3   8       15.38       25.83      3.58 o 
   4  -3   8       40.40       60.89      6.84 o 
   5  -3   8       11.24        2.19      5.75 o 
   6  -3   8       36.97       20.99      6.57 o 
   7  -3   8      125.68      161.02     10.04 o 
  -7  -2   8      180.58      182.44      7.31 o 
  -6  -2   8       27.15       27.04      4.84 o 
  -5  -2   8        0.28       -2.33      4.23 o 
  -4  -2   8      150.69      130.10     11.18 o 
  -3  -2   8       92.61       75.89      5.06 o 
  -2  -2   8      474.83      472.03      6.96 o 
  -1  -2   8        4.45        2.91      2.71 o 
   0  -2   8      274.69      274.05      4.28 o 
   1  -2   8        0.39        1.53      2.38 o 
   2  -2   8        1.27       12.10      2.98 o 
   3  -2   8       67.15       56.51      4.19 o 
   4  -2   8        1.78        6.82      3.62 o 
   5  -2   8       57.39       70.82      4.66 o 
   6  -2   8       37.63       21.78      4.17 o 
   7  -2   8        0.12        2.97      5.86 o 
  -7  -1   8       59.74       66.46      5.74 o 
  -6  -1   8       29.74       31.49      4.90 o 
  -5  -1   8      114.03      103.06      5.53 o 
  -4  -1   8       55.66       54.83      4.94 o 
  -3  -1   8       24.30       23.10      4.17 o 
  -2  -1   8       69.05       71.11      4.58 o 
  -1  -1   8      353.07      339.04      4.57 o 
   0  -1   8     1096.06     1114.07      7.47 o 
   1  -1   8      450.98      446.32      5.04 o 
   2  -1   8      380.83      383.97     10.48 o 
   3  -1   8      107.09      113.23      5.00 o 
   4  -1   8      135.81      155.84      6.37 o 
   5  -1   8       48.54       34.77      4.05 o 
   6  -1   8       44.35       27.81      4.34 o 
   7  -1   8      199.04      206.16      6.99 o 
  -7   0   8        6.83        7.93      6.72 o 
  -6   0   8       29.19       35.17      7.39 o 
  -5   0   8       21.24       24.59      4.23 o 
  -4   0   8       45.85       43.82      4.33 o 
  -3   0   8        6.03        3.88      3.67 o 
  -2   0   8       26.63       27.18      3.78 o 
  -1   0   8      326.05      323.17      9.37 o 
   0   0   8      528.49      502.06      6.60 o 
   1   0   8       22.12       18.24      2.37 o 
   2   0   8      208.30      210.44      4.39 o 
   3   0   8      104.74       91.20      4.78 o 
   4   0   8      111.31      102.92      7.82 o 
   5   0   8       15.31       21.47      3.98 o 
   6   0   8       28.87       23.11      4.37 o 
   7   0   8       32.83       42.49      4.90 o 
   8   0   8       34.28       42.51      5.13 o 
  -7   1   8      114.21      107.79      8.95 o 
  -6   1   8        0.65       -1.68      6.14 o 
  -5   1   8        7.50        5.67      6.14 o 
  -4   1   8        4.94        5.63      5.63 o 
  -3   1   8      146.98      147.93      8.25 o 
  -2   1   8       13.20       18.41      5.94 o 
  -1   1   8       61.67       62.44      3.15 o 
   0   1   8       24.13       22.04      2.66 o 
   1   1   8      299.11      269.06      6.02 o 
   2   1   8      120.76      130.90      3.89 o 
   3   1   8      376.27      350.95      7.42 o 
   4   1   8       29.68       28.77      4.13 o 
   5   1   8       28.56       20.43      4.13 o 
   6   1   8       17.31       21.60      4.31 o 
   7   1   8       49.75       73.97      5.51 o 
   8   1   8      151.63      130.81      6.52 o 
  -7   2   8       10.47        5.55      7.00 o 
  -6   2   8        3.15        5.00      6.37 o 
  -5   2   8       62.17       51.86      7.43 o 
  -4   2   8       44.73       42.72      6.61 o 
  -3   2   8       42.14       41.04      6.25 o 
  -2   2   8      136.23      138.43      7.93 o 
  -1   2   8       65.07       68.52      4.56 o 
   0   2   8       16.01       15.04      3.68 o 
   1   2   8      108.62      105.97      4.62 o 
   2   2   8      893.12      923.83     17.63 o 
   3   2   8      230.71      215.82      8.83 o 
   4   2   8       42.83       48.85      6.33 o 
   5   2   8      273.91      291.57      7.48 o 
   6   2   8      179.12      162.68      6.30 o 
   7   2   8       30.02       27.95      4.71 o 
   8   2   8       96.31      114.56      6.40 o 
  -6   3   8       15.01        8.75      6.68 o 
  -5   3   8       32.99       40.49      7.43 o 
  -4   3   8      541.01      548.37     14.03 o 
  -3   3   8      171.25      163.25      8.95 o 
  -2   3   8      141.98      140.91      7.17 o 
  -1   3   8      192.85      184.33      6.62 o 
   0   3   8       50.50       51.71      4.41 o 
   1   3   8      119.48      108.59      4.80 o 
   2   3   8       64.23       60.16      4.12 o 
   3   3   8      290.33      312.35     10.55 o 
   4   3   8     1300.84     1307.44     19.39 o 
   5   3   8       44.68       47.80      6.68 o 
   6   3   8       11.27       13.17      6.02 o 
   7   3   8      207.87      195.26     10.24 o 
   8   3   8       75.51       77.85      8.60 o 
  -6   4   8      376.97      417.99     14.42 o 
  -5   4   8       11.13       10.71      6.76 o 
  -4   4   8        3.82        4.69      6.61 o 
  -3   4   8      176.02      173.88      9.22 o 
  -2   4   8        6.75        8.88      4.11 o 
  -1   4   8      306.40      288.42      7.06 o 
   0   4   8      262.62      273.27      6.73 o 
   1   4   8       61.30       59.51      4.54 o 
   2   4   8      179.54      162.68      5.37 o 
   3   4   8      219.13      205.58      9.30 o 
   4   4   8      323.65      332.21     11.02 o 
   5   4   8        3.56        3.95      6.33 o 
   6   4   8       11.08        5.55      6.49 o 
   7   4   8        3.81        1.21      6.80 o 
  -5   5   8       45.16       41.94      7.70 o 
  -4   5   8      141.03      146.56      9.89 o 
  -3   5   8      173.34      183.81      9.89 o 
  -2   5   8      172.42      198.14      6.67 o 
  -1   5   8        5.12        7.29      4.09 o 
   0   5   8        1.90        4.84      3.77 o 
   1   5   8      106.67      113.22      5.21 o 
   2   5   8        7.88       10.96      3.59 o 
   3   5   8       80.16       70.47      7.23 o 
   4   5   8      131.67      130.07      8.52 o 
   5   5   8      238.74      242.90     10.79 o 
   6   5   8        9.84       12.00      7.23 o 
   7   5   8       50.81       48.54      8.09 o 
  -4   6   8        2.27        2.10      4.67 o 
  -3   6   8        7.51       11.57      6.61 o 
  -2   6   8        4.78        7.31      6.29 o 
  -1   6   8      268.57      212.17      6.82 o 
   0   6   8        1.87        9.27      4.23 o 
   1   6   8      259.14      222.14      6.63 o 
   2   6   8        4.81        9.58      3.92 o 
   3   6   8       20.42       24.11      6.37 o 
   4   6   8      377.79      370.70     12.51 o 
   5   6   8       19.89       22.67      6.80 o 
   6   6   8      120.02      120.49      9.18 o 
  -3   7   8       44.63       56.98      8.72 o 
  -2   7   8        1.28        6.49      7.11 o 
  -1   7   8       96.20       69.67      5.38 o 
   0   7   8       81.35       88.95      5.56 o 
   1   7   8      187.02      192.31      6.59 o 
   2   7   8       10.16        4.69      4.06 o 
   3   7   8       14.76       21.93      6.61 o 
   4   7   8       99.74       80.71      8.17 o 
   5   7   8      164.16      168.45     10.28 o 
  -2   8   8        3.18        1.88      7.43 o 
  -1   8   8      102.82      106.96      6.05 o 
   0   8   8       28.14       34.82      4.96 o 
   1   8   8       55.50       58.77      5.10 o 
   2   8   8        2.53        4.89      4.20 o 
   3   8   8      120.12      133.66      9.18 o 
   4   8   8        9.48       14.66      7.03 o 
  -3  -7   9      229.26      231.29     12.00 o 
  -2  -7   9        1.73       -2.07      7.70 o 
  -1  -7   9        0.28        6.76      7.39 o 
   0  -7   9      277.59      258.87      7.70 o 
   1  -7   9       38.91       33.81      4.97 o 
   2  -7   9      126.85      139.87      6.81 o 
  -4  -6   9       49.62       57.45      8.87 o 
  -3  -6   9        0.32        2.46      7.54 o 
  -2  -6   9      100.85       83.25      9.26 o 
  -1  -6   9      426.70      499.48     14.89 o 
   0  -6   9       18.47       24.18      4.39 o 
   1  -6   9       21.45       11.97      4.33 o 
   2  -6   9      667.56      723.92     11.87 o 
   3  -6   9       76.05       50.42      7.23 o 
   4  -6   9       42.07       70.58      8.17 o 
  -5  -5   9        7.92       11.92      7.39 o 
  -4  -5   9      149.77      132.88      9.89 o 
  -3  -5   9        6.12       14.07      7.07 o 
  -2  -5   9       19.24       27.71      7.23 o 
  -1  -5   9        1.55        2.58      6.45 o 
   0  -5   9      178.38      156.53      6.35 o 
   1  -5   9        8.47       14.88      4.24 o 
   2  -5   9       46.48       28.69      4.62 o 
   3  -5   9        7.89        8.48      5.98 o 
   4  -5   9       70.43       53.35      7.46 o 
   5  -5   9       11.40        2.54      6.61 o 
  -6  -4   9        0.38        2.49      5.22 o 
  -5  -4   9      130.03      119.65      6.66 o 
  -4  -4   9       25.86       28.07      5.30 o 
  -3  -4   9       21.21       30.12      5.15 o 
  -2  -4   9      127.38      114.44      6.01 o 
  -1  -4   9       10.11       11.84      6.33 o 
   0  -4   9      107.45       97.56      5.01 o 
   1  -4   9        0.05        1.77      3.93 o 
   2  -4   9       13.92        9.50      4.13 o 
   3  -4   9        4.55        1.88      5.71 o 
   4  -4   9       15.99       23.14      6.68 o 
   5  -4   9       22.00       15.79      6.80 o 
   6  -4   9       25.97       37.25      7.46 o 
  -6  -3   9        2.32        1.23      4.86 o 
  -5  -3   9      220.79      209.35      7.53 o 
  -4  -3   9       87.63       91.22      5.81 o 
  -3  -3   9      231.96      225.94      6.97 o 
  -2  -3   9        0.11        1.75      4.15 o 
  -1  -3   9        7.93       10.21      2.97 o 
   0  -3   9      104.08      101.07      3.38 o 
   1  -3   9       41.37       44.77      3.34 o 
   2  -3   9      181.03      173.94      6.17 o 
   3  -3   9       13.09       10.59      5.71 o 
   4  -3   9       94.11       90.05      7.74 o 
   5  -3   9      180.99      192.95     10.08 o 
   6  -3   9       42.07       30.52      7.00 o 
  -6  -2   9       36.68       43.79      7.21 o 
  -5  -2   9       22.33       19.12      4.75 o 
  -4  -2   9        2.12        1.88      4.44 o 
  -3  -2   9       18.52       14.73      4.25 o 
  -2  -2   9       25.39       26.72      4.44 o 
  -1  -2   9        1.33        2.32      2.83 o 
   0  -2   9       37.75       38.81      2.90 o 
   1  -2   9      246.32      242.24      4.38 o 
   2  -2   9       28.45       19.10      3.58 o 
   3  -2   9       24.85       19.41      3.78 o 
   4  -2   9      460.82      452.82     10.38 o 
   5  -2   9        0.67        2.96      4.02 o 
   6  -2   9       30.67       26.65      6.84 o 
   7  -2   9        3.86        2.11      6.37 o 
  -6  -1   9        3.73        2.54      6.68 o 
  -5  -1   9        2.02        3.24      4.37 o 
  -4  -1   9      322.76      308.42      7.47 o 
  -3  -1   9      699.58      719.72     25.11 o 
  -2  -1   9      320.13      330.66      7.19 o 
  -1  -1   9       11.05        9.37      3.16 o 
   0  -1   9      189.98      188.61      4.07 o 
   1  -1   9      152.17      154.04      3.84 o 
   2  -1   9      211.23      206.64      4.72 o 
   3  -1   9      119.37      121.03      5.28 o 
   4  -1   9      125.56      112.84      5.28 o 
   5  -1   9      270.62      241.21     11.67 o 
   6  -1   9        1.39        0.36      4.05 o 
   7  -1   9       33.27       31.05      4.90 o 
  -6   0   9       32.63       30.76      7.27 o 
  -5   0   9        4.60        1.25      6.53 o 
  -4   0   9       51.41       60.46      7.58 o 
  -3   0   9      196.94      189.24      9.15 o 
  -2   0   9      104.20      117.57      4.99 o 
  -1   0   9      119.17      118.19      4.07 o 
   0   0   9      300.25      307.66      7.67 o 
   1   0   9       26.68       24.89      3.20 o 
   2   0   9       69.51       72.60      3.62 o 
   3   0   9       52.07       45.77      4.34 o 
   4   0   9       33.13       31.37      4.31 o 
   5   0   9      310.90      293.93      7.71 o 
   6   0   9      100.14      107.51      5.94 o 
   7   0   9        0.48       -0.73      4.38 o 
  -6   1   9      108.42      102.98      8.99 o 
  -5   1   9      520.93      488.42     14.30 o 
  -4   1   9      227.49      270.92     11.14 o 
  -3   1   9       26.57       25.99      6.72 o 
  -2   1   9      259.04      251.19      9.89 o 
  -1   1   9       59.91       61.26      4.86 o 
   0   1   9       25.39       24.37      4.12 o 
   1   1   9      561.93      568.22      8.95 o 
   2   1   9       10.81       11.92      3.50 o 
   3   1   9      128.54      139.73      5.68 o 
   4   1   9        0.74        4.36      3.94 o 
   5   1   9       53.62       53.87      5.06 o 
   6   1   9       17.63       23.00      4.63 o 
   7   1   9        0.57       -0.11      4.46 o 
  -6   2   9       12.58       11.53      7.23 o 
  -5   2   9       23.21       20.40      6.80 o 
  -4   2   9       91.29       78.63      7.70 o 
  -3   2   9      370.81      379.89     11.96 o 
  -2   2   9      196.34      192.13      8.91 o 
  -1   2   9      475.48      462.43      8.97 o 
   0   2   9      943.28      929.91     11.06 o 
   1   2   9        3.19        5.46      3.70 o 
   2   2   9       18.40       17.56      3.62 o 
   3   2   9       30.66       27.79      6.02 o 
   4   2   9      415.88      380.43     11.92 o 
   5   2   9       78.28       85.08      7.50 o 
   6   2   9        0.20        5.39      6.14 o 
   7   2   9        3.90        2.23      6.37 o 
  -6   3   9       35.46       33.10      7.97 o 
  -5   3   9       65.15       60.73      7.93 o 
  -4   3   9       66.28       81.33      8.29 o 
  -3   3   9      391.91      390.67     12.58 o 
  -2   3   9      199.55      211.99      6.67 o 
  -1   3   9      191.90      202.37      8.42 o 
   0   3   9        1.05        0.56      3.90 o 
   1   3   9       34.05       38.83      4.08 o 
   2   3   9       88.15       92.04      4.69 o 
   3   3   9      240.85      234.50      9.81 o 
   4   3   9        2.49        7.00      5.98 o 
   5   3   9       59.96       75.20      7.97 o 
   6   3   9        1.24        2.97      6.88 o 
   7   3   9       24.67       11.26      7.46 o 
  -5   4   9        9.80       10.83      7.31 o 
  -4   4   9       26.76       21.26      7.46 o 
  -3   4   9        9.55       13.17      6.53 o 
  -2   4   9       13.07       10.64      4.46 o 
  -1   4   9       12.21       14.93      4.26 o 
   0   4   9      201.26      178.14      6.14 o 
   1   4   9        6.13        6.76      3.74 o 
   2   4   9      128.30      140.25      5.36 o 
   3   4   9       91.48       91.88      7.70 o 
   4   4   9       44.99       39.04      7.07 o 
   5   4   9      165.01      177.87     10.08 o 
   6   4   9       34.20       24.00      7.31 o 
   7   4   9        7.52        4.03      7.43 o 
  -4   5   9       54.34       56.87      8.29 o 
  -3   5   9        4.39        4.77      6.68 o 
  -2   5   9       20.34       23.02      6.84 o 
  -1   5   9       68.87       71.59      5.33 o 
   0   5   9        3.36        8.17      4.22 o 
   1   5   9       65.64       56.15      4.69 o 
   2   5   9        1.23        2.84      3.85 o 
   3   5   9      160.57      169.39      9.58 o 
   4   5   9        0.01        3.40      6.57 o 
   5   5   9      145.94      141.13      9.89 o 
   6   5   9        3.67        2.15      7.07 o 
  -3   6   9       29.05       38.46      7.97 o 
  -2   6   9        5.34        3.79      6.76 o 
  -1   6   9        7.30        9.43      4.56 o 
   0   6   9       62.90       81.59      5.44 o 
   1   6   9        0.31       -1.79      3.98 o 
   2   6   9        2.01        1.74      3.78 o 
   3   6   9       35.35       40.22      7.39 o 
   4   6   9       33.61       31.66      7.39 o 
   5   6   9       29.53       41.27      8.01 o 
  -2   7   9       87.42       96.61      9.22 o 
  -1   7   9       22.82       20.33      4.74 o 
   0   7   9        3.98       -0.56      4.39 o 
   1   7   9       64.36       68.88      5.22 o 
   2   7   9        0.93       -0.86      4.14 o 
   3   7   9       12.05       18.96      6.88 o 
   4   7   9       76.01       94.74      8.75 o 
   0   8   9       43.71       44.84      5.40 o 
   1   8   9        8.19        7.05      4.53 o 
   2   8   9        5.78        4.03      6.64 o 
  -3  -6  10      150.96      173.22     10.79 o 
  -2  -6  10       17.89       15.28      8.25 o 
  -1  -6  10      197.85      177.75     10.90 o 
   0  -6  10       94.23       93.02      9.93 o 
   1  -6  10       51.38       60.08      5.52 o 
   2  -6  10       20.88       17.87      4.98 o 
  -4  -5  10       87.40       92.39      9.38 o 
  -3  -5  10        1.13        3.52      6.76 o 
  -2  -5  10       35.10       41.15      7.74 o 
  -1  -5  10       97.93      102.24      8.95 o 
   0  -5  10       11.40       11.29      4.04 o 
   1  -5  10        9.40        3.35      4.26 o 
   2  -5  10        0.53       -0.23      4.68 o 
   3  -5  10       11.71       15.13      6.29 o 
   4  -5  10      190.31      192.87     10.87 o 
  -5  -4  10       12.35       19.81      5.39 o 
  -4  -4  10       22.69       25.66      5.22 o 
  -3  -4  10      119.73      117.58      6.58 o 
  -2  -4  10        5.56        9.74      4.85 o 
  -1  -4  10        2.47        6.06      6.76 o 
   0  -4  10       21.80       26.71      4.28 o 
   1  -4  10      143.85      158.52      6.15 o 
   2  -4  10       16.98       28.85      4.68 o 
   3  -4  10        2.08        1.84      5.90 o 
   4  -4  10        0.02        0.59      6.06 o 
  -5  -3  10       14.65       13.09      5.31 o 
  -4  -3  10       33.69       39.54      5.35 o 
  -3  -3  10        1.60        1.51      4.72 o 
  -2  -3  10       15.62       15.60      4.67 o 
  -1  -3  10       56.25       54.19      5.17 o 
   0  -3  10       21.55       25.61      3.49 o 
   1  -3  10      211.17      180.20      6.19 o 
   2  -3  10       18.65       24.11      5.67 o 
   3  -3  10       79.69       55.46      7.03 o 
   4  -3  10        0.16       -0.23      6.33 o 
   5  -3  10       28.79       37.79      7.50 o 
  -5  -2  10       64.18       59.11      5.55 o 
  -4  -2  10       35.49       35.13      5.10 o 
  -3  -2  10      100.65      107.00      5.82 o 
  -2  -2  10       85.61       83.32      5.21 o 
  -1  -2  10        4.47        2.94      2.93 o 
   0  -2  10       36.18       31.51      2.91 o 
   1  -2  10        6.05       11.82      2.74 o 
   2  -2  10        0.49        0.10      3.58 o 
   3  -2  10        0.08        2.43      3.69 o 
   4  -2  10        8.80        3.68      4.12 o 
   5  -2  10       40.33       41.98      7.11 o 
   6  -2  10        2.77       -0.16      6.45 o 
  -6  -1  10       36.50       28.22      8.01 o 
  -5  -1  10       52.56       58.74      8.48 o 
  -4  -1  10      172.59      158.13      9.61 o 
  -3  -1  10       25.32       32.55      4.59 o 
  -2  -1  10        7.72       11.59      4.12 o 
  -1  -1  10       67.02       66.75      4.71 o 
   0  -1  10      307.80      308.39      5.93 o 
   1  -1  10       92.55       91.80      3.41 o 
   2  -1  10      571.50      577.87      9.36 o 
   3  -1  10        2.04        3.67      3.84 o 
   4  -1  10        3.22        8.63      4.08 o 
   5  -1  10       39.94       44.35      4.96 o 
   6  -1  10       15.52       19.12      4.67 o 
  -6   0  10       21.08       26.22      7.82 o 
  -5   0  10       53.13       57.69      8.05 o 
  -4   0  10       57.18       52.18      7.66 o 
  -3   0  10       25.89       25.52      6.72 o 
  -2   0  10        1.86        0.63      5.75 o 
  -1   0  10      172.10      175.60      6.11 o 
   0   0  10      112.18      112.59      4.11 o 
   1   0  10       45.49       45.28      4.24 o 
   2   0  10       35.78       27.69      4.21 o 
   3   0  10       58.35       54.03      4.80 o 
   4   0  10        8.51       13.13      4.30 o 
   5   0  10       41.84       27.62      4.72 o 
   6   0  10       43.44       35.17      5.04 o 
  -5   1  10       63.79       67.42      8.25 o 
  -4   1  10       11.91        5.39      6.33 o 
  -3   1  10       96.56       94.19      8.32 o 
  -2   1  10        2.21       -1.60      6.25 o 
  -1   1  10       10.69       13.29      4.27 o 
   0   1  10       11.13       11.92      3.99 o 
   1   1  10       13.82       14.38      3.92 o 
   2   1  10       41.51       42.01      6.68 o 
   3   1  10       86.25      102.05      7.97 o 
   4   1  10      293.47      271.74      7.69 o 
   5   1  10      110.02      135.41      6.48 o 
   6   1  10      158.31      185.38      7.32 o 
  -5   2  10        6.90        4.46      7.07 o 
  -4   2  10        7.87        4.57      6.64 o 
  -3   2  10        0.86        5.24      6.25 o 
  -2   2  10       18.01       16.81      6.45 o 
  -1   2  10      393.63      394.70      8.44 o 
   0   2  10      456.39      452.86      8.69 o 
   1   2  10      161.53      174.37      5.92 o 
   2   2  10      997.54      989.97     17.86 o 
   3   2  10      466.11      532.58     13.99 o 
   4   2  10      185.16      224.18     10.40 o 
   5   2  10       93.64       73.12      8.01 o 
   6   2  10        0.10       -3.24      6.68 o 
  -5   3  10        1.43       -0.90      7.15 o 
  -4   3  10       39.89       46.35      7.74 o 
  -3   3  10       44.40       36.70      7.43 o 
  -2   3  10       39.76       36.23      6.96 o 
  -1   3  10        6.06       10.99      4.18 o 
   0   3  10      170.72      167.67      6.33 o 
   1   3  10       24.69       29.81      4.22 o 
   2   3  10      388.54      370.51     12.08 o 
   3   3  10       82.16       97.75      8.36 o 
   4   3  10       61.81       62.42      7.93 o 
   5   3  10       52.75       45.61      7.97 o 
   6   3  10       68.07       55.62      8.52 o 
  -4   4  10        8.05        6.92      7.15 o 
  -3   4  10      130.28      130.19      9.77 o 
  -2   4  10       82.20       85.51      8.36 o 
  -1   4  10       92.82       76.24      5.49 o 
   0   4  10      147.84      136.63      6.19 o 
   1   4  10       36.16       31.30      4.41 o 
   2   4  10       10.73        7.70      6.61 o 
   3   4  10       82.54       92.98      8.25 o 
   4   4  10       89.12       85.55      8.44 o 
   5   4  10        0.42       -0.08      6.96 o 
   6   4  10       68.43       74.10      9.15 o 
  -3   5  10       41.42       38.69      8.13 o 
  -2   5  10        0.21        1.92      6.68 o 
  -1   5  10       32.87       48.05      5.24 o 
   0   5  10       25.15       27.71      4.82 o 
   1   5  10        4.73       10.51      4.29 o 
   2   5  10       70.44       66.17      8.13 o 
   3   5  10      154.54      152.03      9.73 o 
   4   5  10        1.18       -1.76      7.07 o 
   5   5  10       32.00       36.50      7.86 o 
  -2   6  10       18.39       17.70      7.31 o 
  -1   6  10        6.97        8.92      4.86 o 
   0   6  10      281.08      250.77      7.78 o 
   1   6  10        1.71        4.59      4.14 o 
   2   6  10        5.61       15.75      6.76 o 
   3   6  10        1.71       12.39      6.92 o 
   4   6  10       75.44       75.39      8.72 o 
   0   7  10       41.22       42.16      5.42 o 
   1   7  10       46.01       62.45      5.49 o 
   2   7  10        0.00        0.74      6.64 o 
  -2  -5  11       69.20       54.79      8.75 o 
  -1  -5  11        4.48        3.40      7.74 o 
   0  -5  11       89.13      105.33      9.54 o 
   1  -5  11       20.99        6.94      4.48 o 
   2  -5  11       60.70       40.89      5.39 o 
  -3  -4  11        0.96       -0.07      5.32 o 
  -2  -4  11       64.09       70.90      8.44 o 
  -1  -4  11        1.78       -0.55      7.03 o 
   0  -4  11        8.64       13.41      7.46 o 
   1  -4  11       40.26       30.00      4.79 o 
   2  -4  11        1.83        0.04      5.63 o 
   3  -4  11       76.04       95.68      8.40 o 
  -4  -3  11       69.75       76.07      6.31 o 
  -3  -3  11      146.69      139.10      6.79 o 
  -2  -3  11      267.25      298.57     13.50 o 
  -1  -3  11       29.62       31.54      5.03 o 
   0  -3  11      454.44      455.42      7.48 o 
   1  -3  11      119.26      115.14     11.59 o 
   2  -3  11        6.08        9.07      5.90 o 
   3  -3  11      208.80      198.11     10.12 o 
   4  -3  11        6.78        3.63      6.72 o 
  -4  -2  11      201.34      205.26     11.14 o 
  -3  -2  11      103.99       97.50      6.05 o 
  -2  -2  11      233.17      238.14      9.81 o 
  -1  -2  11       74.68       76.29      5.46 o 
   0  -2  11        4.73        4.46      2.76 o 
   1  -2  11       12.36       12.29      2.94 o 
   2  -2  11       45.13       41.23      4.66 o 
   3  -2  11      255.80      246.03     10.87 o 
   4  -2  11      326.45      309.50     12.15 o 
  -4  -1  11       17.89       25.13      7.86 o 
  -3  -1  11        9.41        6.61      6.53 o 
  -2  -1  11      164.02      167.70      9.73 o 
  -1  -1  11        4.34        6.68      6.25 o 
   0  -1  11        0.61        2.17      3.23 o 
   1  -1  11        0.01        0.70      3.17 o 
   2  -1  11       47.51       47.73      4.76 o 
   3  -1  11       82.13       83.34      5.46 o 
   4  -1  11       10.12        7.60      4.27 o 
   5  -1  11       19.23       14.88      4.66 o 
  -4   0  11       69.90       70.15      8.56 o 
  -3   0  11        0.77        4.30      6.72 o 
  -2   0  11        0.44       -1.80      6.14 o 
  -1   0  11       80.68       73.74      5.43 o 
   0   0  11       70.20       68.84      5.47 o 
   1   0  11      154.76      156.33     10.18 o 
   2   0  11      101.98      119.57      5.83 o 
   3   0  11       59.62       59.38      5.18 o 
   4   0  11        1.00        1.95      4.42 o 
   5   0  11      133.18      153.34      6.80 o 
  -4   1  11        1.27       -1.37      7.23 o 
  -3   1  11      212.12      193.19     10.40 o 
  -2   1  11      266.34      289.57     11.45 o 
  -1   1  11       76.53       71.32      5.53 o 
   0   1  11      176.23      168.39      6.38 o 
   1   1  11       36.56       38.41      4.57 o 
   2   1  11      134.97      129.48      8.48 o 
   3   1  11       16.80       25.48      6.80 o 
   4   1  11        0.08       -0.86      6.33 o 
   5   1  11       62.27       53.34      5.54 o 
  -4   2  11       39.12       46.00      8.25 o 
  -3   2  11        0.82        0.20      6.72 o 
  -2   2  11       89.64       79.61      8.01 o 
  -1   2  11      147.06      141.18      9.40 o 
   0   2  11      153.74      151.09      6.41 o 
   1   2  11       43.81       42.54      4.47 o 
   2   2  11       67.88       65.97      7.50 o 
   3   2  11       58.69       64.21      7.86 o 
   4   2  11        5.98        2.50      6.45 o 
   5   2  11        5.58        7.74      6.84 o 
  -3   3  11      122.08      146.64      9.81 o 
  -2   3  11       29.47       33.30      7.27 o 
  -1   3  11        4.23        0.63      4.41 o 
   0   3  11       72.08       73.80      5.44 o 
   1   3  11       89.39       96.85      5.48 o 
   2   3  11       16.33       16.45      6.88 o 
   3   3  11       29.94       29.39      7.19 o 
   4   3  11      103.63      119.87      9.30 o 
   5   3  11       96.48      105.95      9.50 o 
  -3   4  11       15.91       21.10      7.58 o 
  -2   4  11       35.75       34.16      7.39 o 
  -1   4  11        0.04        0.76      4.51 o 
   0   4  11        8.91        7.18      4.57 o 
   1   4  11        1.72        2.59      4.28 o 
   2   4  11       11.74       12.43      7.23 o 
   3   4  11        0.04        3.95      6.76 o 
   4   4  11        1.12       -3.13      6.88 o 
  -2   5  11       42.35       41.86      7.97 o 
  -1   5  11      175.15      181.53      7.42 o 
   0   5  11        0.31        3.96      4.56 o 
   1   5  11      196.92      218.48      7.48 o 
   2   5  11        0.17        4.85      7.03 o 
   3   5  11       71.02       79.81      8.83 o 
  -2  -3  12       46.68       49.46      5.84 o 
  -1  -3  12        1.53        5.65      4.82 o 
   0  -3  12      198.48      233.91     10.83 o 
   1  -3  12      241.93      221.08      7.47 o 
   2  -3  12        4.17        5.12      6.06 o 
  -2  -2  12       44.23       49.01      7.97 o 
  -1  -2  12        5.72        3.91      6.68 o 
   0  -2  12       38.42       44.71      5.15 o 
   1  -2  12       54.01       50.82      4.15 o 
   2  -2  12        0.95       -0.04      5.98 o 
   3  -2  12       27.32       28.26      7.31 o 
  -3  -1  12      107.94      125.46     10.28 o 
  -2  -1  12       42.98       38.54      7.70 o 
  -1  -1  12        2.52        5.59      6.25 o 
   0  -1  12      165.35      181.66      6.88 o 
   1  -1  12      215.06      212.03      9.97 o 
   2  -1  12        0.85       -0.76      4.31 o 
   3  -1  12        1.10        3.09      4.35 o 
  -3   0  12      115.28      123.31     10.20 o 
  -2   0  12       48.15       39.16      7.74 o 
  -1   0  12      102.37      110.14      8.75 o 
   0   0  12       23.72       27.31      4.72 o 
   1   0  12       21.51       28.88      6.92 o 
   2   0  12       13.50       14.11      6.72 o 
   3   0  12       31.03       34.04      7.00 o 
   4   0  12        5.00        5.37      4.73 o 
  -3   1  12       87.25       90.44      9.46 o 
  -2   1  12      152.16      148.67      9.89 o 
  -1   1  12        0.01        0.75      4.63 o 
   0   1  12      425.40      433.94      9.40 o 
   1   1  12      484.67      530.51     14.70 o 
   2   1  12      102.85      108.49      8.91 o 
   3   1  12       38.06       35.06      7.58 o 
   4   1  12        1.34        2.27      6.72 o 
  -2   2  12        0.08       -2.19      6.76 o 
  -1   2  12       96.87      101.72      6.25 o 
   0   2  12        9.58       11.67      4.74 o 
   1   2  12       18.56       15.01      7.23 o 
   2   2  12        0.79        7.11      6.84 o 
   3   2  12       22.23       30.21      7.66 o 
  -1   3  12        1.69        5.12      4.98 o 
   0   3  12       11.63       12.80      4.84 o 
   1   3  12       83.42       97.90      8.72 o 
   2   3  12       53.00       43.30      7.70 o 
   3   3  12        8.94       13.21      7.00 o 
   0   4  12       49.24       48.72      5.48 o 
   1   4  12        7.13       10.04      7.03 o 
   2   4  12        0.05       -0.12      6.68 o 
                                                 
